# Supplementary material for: Surrounding road density of child care centers in Australia
Source: Sci Data. 2022 Mar 31;9:140. doi: 10.1038/s41597-022-01172-1 (PMC8971508; doi:10.1038/s41597-022-01172-1)
Supplement: Supplementary file 1 — dataset 1 [file 41597_2022_1172_MOESM1_ESM.xls]

## Sheet: data
V1	ServiceNam	ServiceTyp	ServiceAdd	Suburb	State	Postcode	NumberOfAp	QualityAre	OverallRat	Long_Day_C	Preschool_	Outside_sc	type	lon_final.x	lat_final.x	pm2.5_2013	pm2.5_2014	pm2.5_2015	pm2.5_2016	pm2.5_2017	pm2.5_2018	ndviMax_2013	ndviMax_2014	ndviMax_2015	ndviMax_2016	ndviMax_2017	ndviMax_2018	ndviMax_2019	PM25	NDVI	dismain	dismotorway	main_50	main_100	main_300	main_500	main_1000	moto_50	moto_100	moto_300	moto_500	moto_1000
1	Christmas Island Daycare Centre	Centre-Based Care	Old Tech School, Murray Rd, Poon Saan	CHRISTMAS ISLAND	WA	6798	27	Meeting NQS	MT	Yes	No	No	4	105.68	-10.4246	10	10	10	8	5.61459	6.51976	NA	NA	NA	NA	NA	NA	NA	8.35573	NA	1.70071e+06	2.77148e+06	0	0	0	0	0	0	0	0	0	0
2	Tagai State College - Mabuiag Island Campus Pre-Prep Program	Centre-Based Care	75 School Street	MABUIAG ISLAND	QLD	4875	20	Working Towards NQS	WT	No	Yes	No	6	142.187	-9.95573	4	4	4	4	NA	NA	NA	NA	NA	NA	NA	NA	NA	NA	NA	300767	889494	0	0	0	0	0	0	0	0	0	0
3	Iama Migi Kaziw Mudh	Centre-Based Care	C/- Tagai State College- Iama Campus, Kebisu Street	YAM ISLAND	QLD	4875	14	Meeting NQS	MT	Yes	No	No	4	142.769	-9.89996	4	4	3	4	NA	NA	NA	NA	NA	NA	NA	NA	NA	NA	NA	314056	868385	0	0	0	0	0	0	0	0	0	0
4	Tagai State College - Yam Island (Iama Ngurpay Lag) Kindergarten	Centre-Based Care	Tagai State College - Yam Island Campus, Kebisu Street	YAM ISLAND	QLD	4875	24	Meeting NQS	MT	No	Yes	No	6	142.77	-9.90006	4	4	3	4	NA	NA	NA	NA	NA	NA	NA	NA	NA	NA	NA	314058	868355	0	0	0	0	0	0	0	0	0	0
5	Tagai State College - Darnley Island (Erub Erwer Uteb) Kindergarten	Centre-Based Care	Tagai State College Darnley Island Campus, 2 School Road	DARNLEY ISLAND	QLD	4875	20	Meeting NQS	MT	No	Yes	No	6	143.763	-9.59847	3	3	3	3	NA	NA	NA	NA	NA	NA	NA	NA	NA	NA	NA	381870	865149	0	0	0	0	0	0	0	0	0	0
6	Tagai State College - Moa Island (Kubin Ngurpay Lag) Kindergarten	Centre-Based Care	Tagai State College Kubin Campus, Kubin Village	MOA ISLAND	QLD	4875	16	Working Towards NQS	WT	No	Yes	No	6	142.219	-10.2332	4	4	4	4	3.10908	4.1275	0.014225	0.0246983	-0.187378	-0.181685	-0.137763	-0.14836	-0.151347	3.87276	-0.109659	269649	860116	0	0	0	0	0	0	0	0	0	0
7	Tagai State College - St Pauls Campus Pre-Prep Program	Centre-Based Care	Lot 10 St Pauls Community	MOA ISLAND	QLD	4875	10	Working Towards NQS	WT	No	Yes	No	6	142.334	-10.1871	4	4	4	4	3.11429	4.09417	0.498	0.401013	0.257789	0.277916	0.488226	0.480846	0.376041	3.86808	0.397119	275366	858972	0	0	0	0	0	0	0	0	0	0
8	Tagai State College - Coconut Island (Poruma Ngurpay Lag) Kindergarten	Centre-Based Care	Tagai State School Poruma Campus, Olandi Street	PORUMA ISLAND	QLD	4875	15	Working Towards NQS	WT	No	Yes	No	6	143.065	-10.0506	4	4	3	4	NA	NA	-0.252262	-0.256069	-0.267533	-0.249149	-0.289223	NA	-0.287936	NA	NA	306378	840544	0	0	0	0	0	0	0	0	0	0
9	Tagai State College - Sue Island (Warraber Ngurpay Lag) Kindergarten	Centre-Based Care	Tagai State College - Warraber Island Campus, Yessie Street	WARRABER ISLAND	QLD	4875	24	Exceeding NQS	EXD	No	Yes	No	6	142.828	-10.2062	4	4	3	4	NA	NA	NA	NA	NA	NA	NA	NA	NA	NA	NA	282099	834138	0	0	0	0	0	0	0	0	0	0
10	Tagai State College - Thursday Island (Kalaw Kaziw Mudh) - Tamwoy Kindergarten	Centre-Based Care	Tagai State College Thursday Island Primary Campus, Cnr Orlandi Street and Aplin Road	THURSDAY ISLAND	QLD	4875	27	Meeting NQS	WT	No	Yes	No	6	142.213	-10.5784	4	4	4	4	3.1307	4.06957	0.112602	-0.0124607	-0.0546459	-0.0518197	0.118803	0.11622	0.0842361	3.86671	0.0447049	230820	826046	0	0	0	0	0	0	0	0	0	0
11	Lady Gowrie Thursday Island Kindergarten and OSHC	Centre-Based Care	Our Lady of the Sacred Heart, 120 Douglas Street	THURSDAY ISLAND	QLD	4875	30	Meeting NQS	MT	No	No	Yes	7	142.216	-10.583	4	4	4	4	3.1307	4.06957	-0.199018	-0.190723	-0.172645	-0.240077	-0.162636	-0.135614	-0.206395	3.86671	-0.18673	230305	825469	0	0	0	0	0	0	0	0	0	0
12	Tagai State College - Badu Island (Badhulgaw Ngurpay Lag) Kindergarten	Centre-Based Care	Tagai State College - Badu Campus, Nona Street	BADU ISLAND	QLD	4875	22	Meeting NQS	WT	No	Yes	No	6	142.221	-10.5818	4	4	4	4	3.1307	4.06957	0.0141118	0.1282	0.0808765	-0.0208235	0.0928647	0.0509118	-0.00452353	3.86671	0.0488025	230458	825323	0	0	0	0	0	0	0	0	0	0
13	Tagai State College - Murray Island (Mer Eruer Uteb) Kindergarten	Centre-Based Care	Tagai State College - Mer Campus, Murray Island Campus	MER ISLAND	QLD	4875	27	Working Towards NQS	WT	No	Yes	No	6	142.221	-10.5818	4	4	4	4	3.1307	4.06957	NA	NA	NA	NA	NA	NA	NA	3.86671	NA	230458	825323	0	0	0	0	0	0	0	0	0	0
14	Tagai State College - Saibai Island (Kadhego Ngurpay Lag) Kindergarten	Centre-Based Care	Tagai State College Saibai Island Campus, School Road	SAIBAI ISLAND	QLD	4875	25	Working Towards NQS	WT	No	Yes	No	6	142.221	-10.5818	4	4	4	4	3.1307	4.06957	NA	NA	NA	NA	NA	NA	NA	3.86671	NA	230458	825323	0	0	0	0	0	0	0	0	0	0
15	Tagai State College - Thursday Island (Waybeni Buway Ngurpay Mudh) Kindergarten	Centre-Based Care	Tagai State College - Thursday Island Primary Campus, 2 Summer Street	THURSDAY ISLAND	QLD	4875	30	Exceeding NQS	MT	No	Yes	No	6	142.221	-10.5818	4	4	4	4	3.1307	4.06957	NA	NA	NA	NA	NA	NA	NA	3.86671	NA	230458	825323	0	0	0	0	0	0	0	0	0	0
16	Tagai State College - Thursday Island (Paru Kaziw Mudh) Kindergarten	Centre-Based Care	Tagai State College Thursday Island Primary Campus, Cnr Hargrave and Milman Streets	THURSDAY ISLAND	QLD	4875	29	Exceeding NQS	MT	No	Yes	No	6	142.221	-10.5818	4	4	4	4	3.1307	4.06957	NA	NA	NA	NA	NA	NA	NA	3.86671	NA	230458	825323	0	0	0	0	0	0	0	0	0	0
17	Tagai State College - Yorke Island (Masig Muisau Moegi Kaziw Ngurpay Lag) Kindergarten	Centre-Based Care	Tagai State College - Yorke Island Campus, Williams Road	YORKE ISLAND	QLD	4875	25	Meeting NQS	MT	No	Yes	No	6	142.221	-10.5818	4	4	4	4	3.1307	4.06957	NA	NA	NA	NA	NA	NA	NA	3.86671	NA	230458	825323	0	0	0	0	0	0	0	0	0	0
18	Tagai State College - Dauan Island (Dauan Ngurpay Lag) Kindergarten	Centre-Based Care	Tagai State College Dauan Island Campus, Main Road	DAUAN ISLAND	QLD	4875	16		NA	No	Yes	No	6	142.221	-10.5818	4	4	4	4	3.1307	4.06957	NA	NA	NA	NA	NA	NA	NA	3.86671	NA	230458	825323	0	0	0	0	0	0	0	0	0	0
19	Tagai State College - Boigu Island (Malu Kiyay Ngurpay Lag) Kindergarten	Centre-Based Care	Tagai State College Malu Kiwai Campus, School Road	BOIGU ISLAND	QLD	4875	12	Meeting NQS	MT	No	Yes	No	6	142.221	-10.5818	4	4	4	4	3.1307	4.06957	NA	NA	NA	NA	NA	NA	NA	3.86671	NA	230458	825323	0	0	0	0	0	0	0	0	0	0
20	Lady Gowrie Thursday Island Child Centre	Centre-Based Care	86 Victoria Parade	THURSDAY ISLAND	QLD	4875	59	Working Towards NQS	WT	Yes	No	No	4	142.213	-10.5877	4	4	4	4	3.1307	4.06957	-0.285475	-0.195745	-0.283845	-0.291475	-0.206265	-0.22289	NA	3.86671	NA	229780	825171	0	0	0	0	0	0	0	0	0	0
21	Tagai State College - Horn Island (Narupay Ngurpay Mudh) Kindergarten	Centre-Based Care	Nawie Street	HORN ISLAND	QLD	4875	10	Working Towards NQS	WT	No	Yes	No	6	142.25	-10.5946	4	4	4	4	3.1307	4.06957	0.331051	0.34377	0.319728	0.344746	0.386326	0.364463	0.351065	3.86671	0.348736	229123	822530	0	0	0	0	0	0	0	0	0	0
22	Northern Peninsula Area College - Bamaga Kindergarten	Centre-Based Care	Northern Peninsula Area College - Bamaga Junior Campus, Anu Street	BAMAGA	QLD	4876	24	Meeting NQS	MT	No	Yes	No	6	142.39	-10.8876	4	4	4	4	3.04203	4.10077	0.69517	0.682684	0.686589	0.662081	0.661523	0.699381	0.712514	3.85713	0.685706	197458	786058	0	0	0	0	0	0	0	0	0	0
23	Northern Peninsula Area College - Injinoo Kindergarten	Centre-Based Care	Northern Peninsula Area College - Injinoo Junior, Francis Street	INJINOO	QLD	4876	25	Working Towards NQS	WT	No	Yes	No	6	142.386	-10.8958	4	4	4	4	3.04203	4.10077	0.772343	0.724334	0.741417	0.737643	0.635271	0.749997	0.754589	3.85713	0.730799	196489	785457	0	0	0	0	0	0	0	0	0	0
24	Western Cape College - Mapoon Kindergarten	Centre-Based Care	Western Cape College, 1 Red Beach Road	MAPOON	QLD	4874	22	Working Towards NQS	WT	No	Yes	No	6	141.904	-12.0209	4	4	4	4	3.03331	3.76548	0.519019	0.48323	0.420318	0.434747	0.46166	0.48256	0.427928	3.7998	0.461352	68909.7	707612	0	0	0	0	0	0	0	0	0	0
25	Napranum Early Childhood Centre - Kindergarten	Centre-Based Care	Albatross Road	NAPRANUM	QLD	4874	65	Meeting NQS	MT	No	No	No	8	142.149	-12.4662	4	4	3	4	3.02675	3.66731	0.705761	0.694066	0.780064	0.764485	0.751725	0.770536	0.789958	3.61568	0.750942	17826.2	651050	0	0	0	0	0	0	0	0	0	0
26	Weipa Kindergarten & Preschool	Centre-Based Care	Pebbles Building, 1 Hibberd Drive	ROCKY POINT	QLD	4874	22		NA	Yes	No	No	4	141.878	-12.6219	4	4	4	4	3.01533	3.87136	0.0653517	0.123395	0.0968759	0.0856603	0.0544759	0.0903414	0.102522	3.81445	0.0883746	822.82	656608	0	0	0	0	208.582	0	0	0	0	0
27	Weipa Family Day Care Scheme	Family Day Care	Hibberd Centre, 1 Hibberd Drive	WEIPA	QLD	4874	0	Meeting NQS	MT	No	No	No	8	141.878	-12.622	4	4	4	4	3.01533	3.87136	NA	NA	NA	NA	NA	NA	NA	3.81445	NA	817.172	656597	0	0	0	0	212.816	0	0	0	0	0
28	Weipa Community Kindergarten and Preschool	Centre-Based Care	Hibberd Drive	WEIPA	QLD	4874	24	Exceeding NQS	EXD	No	No	No	8	141.879	-12.6234	4	4	4	4	3.01533	3.87136	0.463729	0.484086	0.525643	0.462114	0.456857	0.448429	0.470643	3.81445	0.473071	640.196	656405	0	0	0	0	379.884	0	0	0	0	0
29	Cape Youth Connect	Centre-Based Care	Western Cape College, Central Avenue	WEIPA	QLD	4874	45	Meeting NQS	MT	No	No	Yes	7	141.88	-12.6275	4	4	4	4	3.01533	3.87136	0.495906	0.52855	0.5029	0.484144	0.540094	0.551488	0.54735	3.81445	0.52149	230.033	655938	0	0	77.8596	279.808	793.502	0	0	0	0	0
30	Cape Kids Child Care Centre	Centre-Based Care	17 Wattle Terrace	WEIPA	QLD	4874	132	Meeting NQS	MT	Yes	No	No	4	141.876	-12.6313	4	4	4	4	3.01533	3.87136	0.589555	0.572723	0.624241	0.608855	0.572623	0.6074	0.559155	3.81445	0.59065	291.544	655964	0	0	194.557	768.292	1775.92	0	0	0	0	0
31	Yirrkala Preschool	Centre-Based Care	Rankine Road	YIRRKALA	NT	880	25	Exceeding NQS	EXT	No	No	No	8	136.893	-12.2505	5	5	5	5	4.68469	5.72357	0.44811	0.378749	0.396866	0.470934	0.368164	0.438112	0.461108	5.06804	0.423149	258550	1.12263e+06	0	0	0	0	0	0	0	0	0	0
32	Nhulunbuy Community Neighbourhood Centre (OSHC)	Centre-Based Care	Franklyn Street	NHULUNBUY	NT	881	32	Working Towards NQS	WT	No	No	Yes	7	136.787	-12.1836	5	5	4	5	4.674	5.578	0.373274	0.418553	0.396147	0.475033	0.520624	0.396407	0.42831	4.87533	0.429764	259268	1.13667e+06	0	0	0	0	0	0	0	0	0	0
33	Nhulunbuy Preschool	Centre-Based Care	Chesterfield Cct	NHULUNBUY	NT	880	64	Meeting NQS	MT	No	No	No	8	136.783	-12.1824	5	5	4	5	4.674	5.578	0.47519	0.501215	0.52605	0.516915	0.575255	0.526085	0.526085	4.87533	0.520971	259151	1.13716e+06	0	0	0	0	0	0	0	0	0	0
34	Nhulunbuy Child Care Centre	Centre-Based Care	Lot 68 Matthew Flinders Dve	NHULUNBUY	NT	880	58	Working Towards NQS	WT	Yes	No	No	4	136.782	-12.1861	5	5	4	5	4.674	5.578	0.439109	0.518245	0.508482	0.495882	0.580736	0.554191	0.537336	4.87533	0.51914	258757	1.13702e+06	0	0	0	0	0	0	0	0	0	0
35	Arnhem Early Learning Centre	Centre-Based Care	Arnhem Early Learning Centre, 20 Matthew Flinders Way	NHULUNBUY	NT	880	105	Working Towards NQS	WT	Yes	No	No	4	136.781	-12.1869	5	5	4	5	4.674	5.578	0.4163	0.4834	0.481425	0.494463	0.557037	0.542238	0.474963	4.87533	0.492832	258604	1.1371e+06	0	0	0	0	0	0	0	0	0	0
36	Lockhart State School Kindergarten	Centre-Based Care	Lockhart State School, Puchewoo Street	LOCKHART RIVER	QLD	4871	24	Working Towards NQS	WT	No	Yes	No	6	143.344	-12.7856	4	4	3	4	2.95669	3.72955	0.635965	0.66006	0.679628	0.634065	0.69473	0.640689	0.670353	3.61437	0.659356	68210.1	546965	0	0	0	0	0	0	0	0	0	0
37	Aurukun State School Kindergarten	Centre-Based Care	C/-Aurukun State School, 701 Wuungkam Street	AURUKUN	QLD	4892	24	Working Towards NQS	WT	No	Yes	No	6	141.729	-13.3536	4	4	4	4	3.08423	3.92731	0.584343	0.638314	0.499962	0.572857	0.602679	0.6064	0.607469	3.83526	0.587432	79050.3	608465	0	0	0	0	0	0	0	0	0	0
38	Gapuwiyak Preschool	Centre-Based Care	Gapuwiyak	GAPUWIYAK	NT	880	33	Meeting NQS	MT	No	No	No	8	136.646	-12.2461	5	5	5	5	4.68214	5.74774	0.2938	0.31167	0.353507	0.316637	0.261584	0.262233	0.333998	5.07165	0.304776	245875	1.1471e+06	0	0	0	0	0	0	0	0	0	0
39	Pipalyatjara Anangu Preschool	Centre-Based Care	Pipalyatjara Anangu School	PIPALYATJARA	SA	872	27	Exceeding NQS	EXD	No	Yes	No	6	129.172	-26.1626	6	7	6	6	5.337	6.06399	0.209875	0.205147	0.18407	0.242322	0.314292	0.305943	0.153925	6.06683	0.230796	140706	1.51718e+06	0	0	0	0	0	0	0	0	0	0
40	Shepherdson Preschool	Centre-Based Care	Wakirana St	GALIWINKU	NT	822	40	Meeting NQS	MT	No	No	No	8	135.566	-12.028	5	5	4	5	4.61133	5.64733	0.267275	0.207472	0.240848	0.1571	0.25509	0.204047	0.193862	4.87644	0.217956	246036	1.26533e+06	0	0	0	0	0	0	0	0	0	0
41	Coen Kindergarten	Centre-Based Care	Peninsula Development Road	COEN	QLD	4892	20	Meeting NQS	WT	No	No	No	8	143.132	-13.7881	4	3	3	4	2.78367	4.05099	0.569746	0.619914	0.602502	0.559493	0.618068	0.542911	0.647142	3.47244	0.594254	0.485494	465361	99.6001	199.971	618.194	1002.53	2013.73	0	0	0	0	0
42	Seagrass Early Learning	Centre-Based Care	Cnr Ayawurra Crescent and Flinders Street	ALYANGULA	NT	885	48	Meeting NQS	MT	Yes	No	No	4	136.421	-13.8506	6	5	5	5	5.16093	5.80513	0.324947	0.266754	0.184036	0.241322	0.220778	0.220542	0.221685	5.32768	0.240009	89724	1.09744e+06	0	0	0	0	0	0	0	0	0	0
43	Seagrass OSHC	Centre-Based Care	Corner Ayawurra Crescent and Flinders Street	ALYANGULA	NT	885	40	Meeting NQS	MT	No	No	Yes	7	136.421	-13.8506	6	5	5	5	5.16093	5.80513	NA	NA	NA	NA	NA	NA	NA	5.32768	NA	89724	1.09744e+06	0	0	0	0	0	0	0	0	0	0
44	Alyangula Area Preschool	Centre-Based Care	Cnr Flinders St & Ayawarra Cr	ALYANGULA	NT	885	24	Working Towards NQS	WT	No	No	No	8	136.42	-13.8506	6	5	5	5	5.16093	5.80513	-0.0714	-0.187357	-0.0637429	-0.1764	0.0558143	-0.00384286	-0.149357	5.32768	-0.0851837	89591.8	1.09758e+06	0	0	0	0	0	0	0	0	0	0
45	Milingimbi Preschool	Centre-Based Care	Milingimbi School, Milingimbi	MILINGIMBI	NT	822	24	Meeting NQS	MT	No	No	No	8	134.911	-12.1041	5	5	4	6	5.24367	6.27315	0.562888	0.57697	0.663014	0.575233	0.579412	0.621184	0.654686	5.2528	0.60477	240026	1.32739e+06	0	0	0	0	0	0	0	0	0	0
46	Ramingining Preschool	Centre-Based Care	Ramingining	RAMINGINING	NT	822	21	Exceeding NQS	MT	No	No	No	8	134.926	-12.327	6	5	5	5	5.01028	6.3509	0.624462	0.65169	0.640981	0.617867	0.616528	0.657881	0.657024	5.39353	0.638062	226570	1.31552e+06	0	0	0	0	0	0	0	0	0	0
47	Murputja Preschool	Centre-Based Care	Murputja Child Parent Centre	MURPUTJA HOMELANDS	SA	872	15		NA	No	Yes	No	6	130.184	-26.1596	6	6	6	6	5.41959	6.11594	0.217126	0.254349	0.227002	0.270161	0.315777	0.314556	0.159474	5.92259	0.251207	114731	1.44112e+06	0	0	0	0	0	0	0	0	0	0
48	Maningrida Preschool	Centre-Based Care	Maningrida	MANINGRIDA	NT	822	55	Working Towards NQS	WT	No	No	No	8	134.231	-12.0561	6	5	5	5	5.41569	6.34038	0.399372	0.444407	0.445547	0.423319	0.454929	0.426574	0.4	5.45934	0.427735	170141	1.39871e+06	0	0	0	0	0	0	0	0	0	0
49	Manayingkarirra Child and Family Centre	Centre-Based Care	Lot 473 School Road	MANINGRIDA	NT	822	30	Working Towards NQS	WT	Yes	No	No	4	134.231	-12.0561	6	5	5	5	5.41569	6.34038	NA	NA	NA	NA	NA	NA	NA	5.45934	NA	170141	1.39871e+06	0	0	0	0	0	0	0	0	0	0
50	Pormpuraaw State School Kindergarten	Centre-Based Care	Pormpuraaw State School, Pormpuraaw Street	PORMPURAAW	QLD	4892	32	Exceeding NQS	MT	No	Yes	No	6	141.622	-14.8989	4	4	4	4	3.21937	3.9061	0.494616	0.487862	0.52131	0.53793	0.505957	0.604525	0.53242	3.85424	0.526374	198497	516395	0	0	0	0	0	0	0	0	0	0
51	Pormpur Paanthu Long Day Care	Centre-Based Care	22-23 Yalu Street	PORMPURAAW	QLD	4892	22	Working Towards NQS	WT	Yes	No	No	4	141.622	-14.9019	4	4	4	4	3.35398	4.12776	0.416371	0.455364	0.434814	0.5292	0.385957	0.538364	0.470479	3.91362	0.461507	198628	516216	0	0	0	0	0	0	0	0	0	0
52	Borroloola Preschool	Centre-Based Care	321 Robinson Rd	BORROLOOLA	NT	852	21	Meeting NQS	WT	No	No	No	8	136.306	-16.0584	6	6	6	7	4.75951	6.02967	0.470049	0.476323	0.502216	0.504367	0.465628	0.489767	0.446856	5.96486	0.479315	96600.3	1.05581e+06	0	0	0	0	0	0	0	0	0	0
53	Numbulwar Preschool	Centre-Based Care	Numbulwar	NUMBULWAR	NT	822	28	Meeting NQS	MT	No	No	No	8	135.741	-14.2786	6	6	5	6	5.18653	6.5962	0.0949772	0.141233	0.054407	0.083286	0.189358	0.163665	0.0540456	5.79712	0.111567	335.419	1.15537e+06	0	0	0	179.753	695.032	0	0	0	0	0
54	Lajamanu Preschool	Centre-Based Care	Lajamanu	LAJAMANU	NT	852	26	Meeting NQS	MT	No	Yes	No	6	130.634	-18.3325	8	8	6	7	6.47947	5.74159	0.442962	0.425569	0.420989	0.39202	0.514402	0.42403	0.248611	6.87018	0.409797	93175.3	1.68911e+06	0	0	0	0	0	0	0	0	0	0
55	Leinster Community Day Care	Centre-Based Care	Gledden Drive	LEINSTER	WA	6437	42	Meeting NQS	MT	Yes	No	No	4	120.697	-27.9135	4	5	5	3	3.53917	3.56477	0.21655	0.259915	0.206253	0.2317	0.26103	0.279542	0.25201	4.01732	0.243857	141208	697837	0	0	0	0	0	0	0	0	0	0
56	Warruwi Preschool	Centre-Based Care	Warruwi Preschool	WARRUWI	NT	822	55	Meeting NQS	MT	No	No	No	8	133.378	-11.6579	6	6	5	6	5.22417	5.96333	0.526108	0.600453	0.582281	0.527537	0.585627	0.641269	0.561166	5.69792	0.57492	128229	1.50374e+06	0	0	0	0	0	0	0	0	0	0
57	Kowanyama State School Kindergarten	Centre-Based Care	Kowanyama State School, 345 Kowanyama Street	KOWANYAMA	QLD	4871	24	Meeting NQS	MT	No	Yes	No	6	141.745	-15.4771	4	4	4	4	3.67008	4.91058	0.622355	0.621029	0.632338	0.67416	0.683953	0.628948	0.641469	4.09678	0.643465	210608	476791	0	0	0	0	0	0	0	0	0	0
58	Boulia State School Kindergarten	Centre-Based Care	Boulia State School, Templeton Street	BOULIA	QLD	4829	10	Meeting NQS	MT	No	Yes	No	6	139.911	-22.9081	6	6	5	6	5.21377	5.82318	0.164484	0.193691	0.201148	0.185671	0.219967	0.152464	0.222757	5.67283	0.191455	358.07	866828	0	0	0	1572.19	3255.76	0	0	0	0	0
59	Yulara Child Care Centre	Centre-Based Care	Winmati Street	YULARA	NT	872	37	Meeting NQS	MT	Yes	No	No	4	130.983	-25.2356	7	6	6	7	5.67978	5.98485	0.215163	0.247278	0.193873	0.243763	0.283758	0.266402	0.199446	6.27744	0.235669	416.201	1.47462e+06	0	0	0	562.75	2085.21	0	0	0	0	0
60	Leonora Child Care Facility	Centre-Based Care	Lot 138 Hoover Street	LEONORA	WA	6438	19	Working Towards NQS	WT	Yes	No	No	4	121.334	-28.8783	4	5	5	3	3.60811	3.44678	0.176102	0.259003	0.16863	0.212768	0.273445	0.275175	0.182572	4.00915	0.221099	843.636	684336	0	0	0	0	819.504	0	0	0	0	0
61	Kirdi Mayarr Child Care Centre	Centre-Based Care	Lot 2 Mukakiya St, Gunana	MORNINGTON ISLAND	QLD	4871	39	Working Towards NQS	WT	Yes	No	No	4	139.184	-16.6638	6	5	6	6	4.62373	5.1018	0.12218	0.184466	0.135749	0.216547	0.3173	0.188183	0.246954	5.45426	0.201626	231344	731047	0	0	0	0	0	0	0	0	0	0
62	Mornington Island State School Kindergarten	Centre-Based Care	Mornington Island State School, Lardil Street	GUNUNA	QLD	4871	25	Meeting NQS	MT	No	Yes	No	6	139.183	-16.6664	6	5	6	6	4.62373	5.1018	0.095	0.14963	0.07212	0.07872	-0.02752	-0.01474	0.05298	5.45426	0.0580271	231049	731139	0	0	0	0	0	0	0	0	0	0
63	Doomadgee State School Kindergarten	Centre-Based Care	Doomadgee State School, Goodeedawa Road	DOOMADGEE	QLD	4830	29	Meeting NQS	MT	No	Yes	No	6	138.828	-17.9415	7	6	7	8	4.41465	5.46008	0.4183	0.369277	0.344477	0.377121	0.426991	0.434061	0.324932	6.31246	0.385023	95618.3	777631	0	0	0	0	0	0	0	0	0	0
64	King Island Childcare & Early Learning Centre	Centre-Based Care	King Island District High School, 8 Shaw Street	CURRIE KING ISLAND	TAS	7256	49	Meeting NQS	WT	Yes	No	Yes	3	143.856	-39.9265	2	2	3	3	2.06279	2.02408	0.648609	0.59854	0.548668	0.671891	0.534912	0.566604	0.553672	2.34781	0.588985	341.555	230341	0	0	373.968	882.464	3395.29	0	0	0	0	0
65	Bishop Kindergarten	Centre-Based Care	5 Willison Street	PORT LINCOLN	SA	5606	30	Exceeding NQS	EXD	No	No	No	8	136.07	-34.9267	3	3	3	3	NA	NA	NA	NA	NA	NA	NA	NA	NA	NA	NA	34951.6	272396	0	0	0	0	0	0	0	0	0	0
66	Amata Preschool	Centre-Based Care	Amata Anangu School	AMATA	SA	872	26	Exceeding NQS	EXD	No	Yes	No	6	131.148	-26.1517	6	6	6	6	5.50809	6.15015	0.197705	0.24246	0.212228	0.254562	0.317933	0.252762	0.148909	5.94304	0.232366	101203	1.37367e+06	0	0	0	0	0	0	0	0	0	0
67	Gunbalanya Preschool	Centre-Based Care	Lot 640	GUNBALANYA	NT	822	30	Meeting NQS	EXD	No	Yes	No	6	133.056	-12.3212	7	6	5	6	5.99981	7.3695	0.621557	0.61933	0.665279	0.629229	0.665098	0.632141	0.628132	6.22822	0.637252	45370.4	1.50875e+06	0	0	0	0	0	0	0	0	0	0
68	Gunbalanya Creche	Centre-Based Care	Lot 640	GUNBALANYA	NT	822	24	Meeting NQS	MT	Yes	No	No	4	133.056	-12.3212	7	6	5	6	5.99981	7.3695	NA	NA	NA	NA	NA	NA	NA	6.22822	NA	45370.4	1.50875e+06	0	0	0	0	0	0	0	0	0	0
69	Navigator College ELC	Centre-Based Care	61 Windsor Avenue	PORT LINCOLN	SA	5606	22	Meeting NQS	MT	No	Yes	No	6	135.858	-34.7453	4	4	3	4	3.426	3.4764	0.348849	0.341486	0.333367	0.303093	0.369226	0.323088	0.304726	3.6504	0.331976	1000.43	296028	0	0	0	0	0	0	0	0	0	0
70	BYK KIDS	Centre-Based Care	35 Stamford Terrace	PORT LINCOLN	SA	5606	42	Working Towards NQS	WT	No	No	Yes	7	135.859	-34.7424	4	4	3	4	3.426	3.4764	0.278758	0.268808	0.278267	0.308858	0.314617	0.280575	0.253708	3.6504	0.28337	421.951	5957.02	0	0	0	555.958	2755.58	0	0	0	0	0
71	Port Lincoln Children's Centre	Centre-Based Care	80 St Andrews Terrace	PORT LINCOLN	SA	5606	32	Exceeding NQS	EXD	No	No	No	8	135.87	-34.7328	4	4	3	4	3.426	3.4764	0.297477	0.303628	0.270802	0.281796	0.320894	0.317585	0.256477	3.6504	0.292665	1090.94	294827	0	0	0	0	0	0	0	0	0	0
72	Kirton Point Children's Centre for Early Childhood Development and Parenting	Centre-Based Care	63 Stevenson Street	PORT LINCOLN	SA	5606	54	Exceeding NQS	EXD	No	No	No	8	135.867	-34.7322	4	4	3	4	3.426	3.4764	0.213033	0.211283	0.20665	0.22465	0.231517	0.204817	0.22315	3.6504	0.216443	859.262	295109	0	0	0	0	532.309	0	0	0	0	0
73	Kiddywinks Child Care Centre	Centre-Based Care	17 Freeman Avenue	PORT LINCOLN	SA	5606	116	Working Towards NQS	WT	Yes	No	No	4	135.843	-34.7263	4	4	3	4	3.426	3.4764	0.338788	0.3372	0.313966	0.368048	0.360083	0.333381	0.29204	3.6504	0.334786	1176.33	297792	0	0	0	0	0	0	0	0	0	0
74	Toy Box Community Child Care Centre	Centre-Based Care	46 New West Road	PORT LINCOLN	SA	5606	53	Meeting NQS	EXD	Yes	No	No	4	135.848	-34.7233	4	4	3	4	3.426	3.4764	0.35084	0.349235	0.319415	0.354275	0.35795	0.346115	0.323595	3.6504	0.343061	695.328	297318	0	0	0	0	1858.53	0	0	0	0	0
75	Park Terrace Kindergarten	Centre-Based Care	Park Terrace	PORT LINCOLN	SA	5606	44	Exceeding NQS	EXD	No	No	No	8	135.857	-34.7239	4	4	3	4	3.426	3.4764	0.162882	0.172206	0.185129	0.167359	0.242947	0.219212	0.169918	3.6504	0.188522	306.67	296339	0	0	648.141	1341.41	4624.39	0	0	0	0	0
76	West Country Family Day Care Scheme	Family Day Care	DECD District Office, 7 Mortlock Tce	PORT LINCOLN	SA	5606	0	Working Towards NQS	WT	No	No	No	8	135.86	-34.7239	4	4	3	4	3.426	3.4764	0.0799167	0.15665	0.166233	0.0385667	0.2062	0.184917	0.12335	3.6504	0.136548	149.986	295967	0	0	1028.34	1971.29	3759.48	0	0	0	0	0
77	TAFE SA - Tiny TAFE Child Care Centre (Pt Lincoln)	Centre-Based Care	2 London Street	PORT LINCOLN	SA	5606	20	Meeting NQS	MT	Yes	No	No	4	135.866	-34.7236	4	4	3	4	3.426	3.4764	0.103969	0.184569	-0.0354615	0.0210538	0.254177	0.149385	0.125692	3.6504	0.114769	199.952	295275	0	0	403.331	689.072	2213.66	0	0	0	0	0
78	Mulga Mates Centre Inc	Centre-Based Care	62 Winchu St	QUILPIE	QLD	4480	24	Working Towards NQS	WT	Yes	No	No	4	144.267	-26.619	3	4	4	4	3.73294	4.43198	0.215795	0.25528	0.195	0.238358	0.222329	0.186807	0.194724	3.86082	0.21547	623.386	852445	0	0	0	0	1484.12	0	0	0	0	0
79	Kalkaringi Preschool	Centre-Based Care	Whitlam St	KALKARINDJI	NT	852	36	Meeting NQS	WT	No	No	No	8	130.833	-17.4471	7	7	6	7	6.74332	5.97897	0.50269	0.498873	0.512675	0.391852	0.56399	0.457448	0.269822	6.62038	0.456764	139.968	1.66053e+06	0	0	512.342	895.629	1927.24	0	0	0	0	0
80	Lake Wangary Preschool	Centre-Based Care	Third Street	WANGARY	SA	5607	22	Exceeding NQS	MT	No	Yes	No	6	135.478	-34.5508	3	4	3	3	2.77364	2.89298	0.325064	0.327475	0.281422	0.373681	0.410222	0.318654	0.309027	3.1111	0.335078	344.162	340257	0	0	193.149	624.267	1747.26	0	0	0	0	0
81	Leigh Creek Kindergarten	Centre-Based Care	Blackoak Drive	LEIGH CREEK	SA	5731	35	Exceeding NQS	EXD	No	No	No	8	138.401	-30.5926	4	5	4	5	4.92325	5.83564	0.211338	0.211054	0.21198	0.25557	0.261215	0.213003	0.180918	4.79315	0.220726	568.974	524029	0	0	0	0	1696.65	0	0	0	0	0
82	Ngukurr School Council Child Care	Centre-Based Care	Lot 437 Mitju Street	NGUKURR	NT	852	27	Exceeding NQS	EXD	Yes	No	No	4	134.731	-14.7272	6	5	6	7	4.95532	6.28675	0.451863	0.540884	0.593723	0.485207	0.515668	0.54257	0.484844	5.87368	0.516394	509.413	1.25267e+06	0	0	0	0	889.86	0	0	0	0	0
83	Ngukurr Preschool	Centre-Based Care	Bawuda Street	NGUKURR	NT	852	30	Meeting NQS	MT	No	Yes	No	6	134.73	-14.734	6	5	6	7	4.95532	6.28675	0.444036	0.482464	0.538846	0.407636	0.531261	0.513468	0.403796	5.87368	0.474501	831.278	1.25252e+06	0	0	0	0	173.014	0	0	0	0	0
84	Poonindie Early Childhood Centre	Centre-Based Care	Hirschausen Road	POONINDIE	SA	5607	30	Exceeding NQS	EXD	No	No	No	8	135.891	-34.5865	3	4	3	3	2.67321	2.80213	0.233458	0.265549	0.232008	0.376575	0.354641	0.276149	0.235569	3.07922	0.281993	1417.23	294104	0	0	0	0	0	0	0	0	0	0
85	Laura State School Kindergarten	Centre-Based Care	School - Laura & Residence, Lot 174 Terminus St	LAURA	QLD	4892	10		NA	No	Yes	No	6	144.447	-15.5576	4	3	3	3	2.28215	3.27195	0.603641	0.656129	0.590336	0.628493	0.61029	0.600658	0.685158	3.09235	0.624958	436.286	216266	0	0	0	486.228	1787.49	0	0	0	0	0
86	Our Lady Of The Sacred Heart Thamarrur Catholic Preschool	Centre-Based Care	Perdjert Street	WADEYE	NT	822	84	Meeting NQS	MT	No	No	No	8	129.522	-14.2432	8	8	7	8	7.43559	8.32979	0.579452	0.589792	0.560443	0.627762	0.576354	0.616297	0.547339	7.79423	0.585348	208935	1.8327e+06	0	0	0	0	0	0	0	0	0	0
87	Papunya Preschool	Centre-Based Care	Papunya Preschool, Papunya School	PAPUNYA COMMUNITY	NT	872	20	Meeting NQS	MT	No	Yes	No	6	131.91	-23.2031	8	7	7	7	5.82256	5.88839	0.239802	0.33108	0.295329	0.338451	0.394505	0.267214	0.182327	6.78516	0.292672	69372.3	1.62998e+06	0	0	0	0	0	0	0	0	0	0
88	Yuendumu Early Childhood	Centre-Based Care	Coniston Road	YUENDUMU	NT	872	50	Meeting NQS	MT	Yes	No	No	4	131.795	-22.2546	9	8	8	7	6.05374	5.82596	0.219778	0.364722	0.319773	0.290167	0.42298	0.237548	0.173027	7.31328	0.289714	1458.13	1.67151e+06	0	0	0	0	0	0	0	0	0	0
89	Yuendumu Preschool	Centre-Based Care	Conniston Rd	YUENDUMU	NT	872	58	Meeting NQS	MT	No	No	No	8	131.795	-22.254	9	8	8	7	6.05374	5.82596	0.2301	0.45195	0.4081	0.3323	0.5347	0.29735	0.18715	7.31328	0.348807	1543.6	1.67145e+06	0	0	0	0	0	0	0	0	0	0
90	Jabiru Child Care Centre	Centre-Based Care	West Arnhem Regional Council, Thorne Street	JABIRU	NT	886	60	Meeting NQS	MT	Yes	No	No	4	132.834	-12.6727	7	6	5	6	5.65299	7.23481	0.550684	0.631084	0.614272	0.570218	0.659111	0.583167	0.606688	6.14797	0.602175	2191.16	1.51858e+06	0	0	0	0	0	0	0	0	0	0
91	Jabiru Area Preschool	Centre-Based Care	40 Waterhouse Rd	JABIRU	NT	886	26	Exceeding NQS	EXD	No	Yes	No	6	132.835	-12.6758	7	6	5	6	5.65299	7.23481	0.571262	0.674446	0.615508	0.604246	0.707054	0.6303	0.702377	6.14797	0.643599	2568.08	1.51831e+06	0	0	0	0	0	0	0	0	0	0
92	George Bowen Memorial Kindergarten	Centre-Based Care	3 Poland Street	HOPE VALE	QLD	4895	25	Meeting NQS	WT	No	No	No	8	145.112	-15.2956	4	3	3	3	2.16114	3.32581	0.678909	0.590298	0.728849	0.74456	0.768274	0.748196	0.734984	3.08116	0.713439	25561.4	203522	0	0	0	0	0	0	0	0	0	0
93	Burketown Kindergarten	Centre-Based Care	Beames St	BURKETOWN	QLD	4830	24	Working Towards NQS	WT	No	No	No	8	139.548	-17.7409	6	6	7	8	4.4871	5.55277	0.499828	0.558398	0.507652	0.513413	0.607752	0.521116	0.47228	6.17331	0.525777	110032	695068	0	0	0	0	0	0	0	0	0	0
94	Gainmara Birrilee Preschool	Centre-Based Care	9 Church Street	BREWARRINA	NSW	2839	25	Meeting NQS	WT	No	No	No	8	146.859	-29.966	3	4	4	3	4.45527	6.21897	0.258244	0.285563	0.294107	0.276142	0.282454	0.236105	0.209633	4.11237	0.263178	536.624	601606	0	0	0	0	1407.45	0	0	0	0	0
95	Maingirba Early Learning Centre	Centre-Based Care	16 18 Wilson Street	BREWARRINA	NSW	2839	24		NA	Yes	No	No	4	146.86	-29.9642	3	4	4	3	4.45527	6.21897	0.3467	0.41368	0.36037	0.34032	0.34529	0.28312	0.25711	4.11237	0.335227	280.362	601652	0	0	321.886	715.788	1825.76	0	0	0	0	0
96	Furneaux Child Care Centre	Centre-Based Care	6 Davies Street WHITEMARK	FLINDERS ISLAND	TAS	7255	15	Meeting NQS	WT	Yes	No	Yes	3	148.017	-40.1221	2	2	3	3	2.28389	2.25536	0.112011	0.160316	0.188037	0.142684	0.179667	0.176761	0.2739	2.42321	0.176196	916.622	217630	0	0	0	0	517.324	0	0	0	0	0
97	Brewarrina Child Care Centre	Centre-Based Care	Bourke Street	BREWARRINA	NSW	2839	34	Meeting NQS	MT	Yes	No	No	4	146.863	-29.9645	3	4	4	3	4.45527	6.21897	0.32951	0.36086	0.34443	0.32742	0.31338	0.25597	0.23156	4.11237	0.309019	310.774	601349	0	0	103.431	444.572	1475.61	0	0	0	0	0
98	KICE - Parndana Campus Preschool	Centre-Based Care	Wedgewood Road	PARNDANA	SA	5220	24	Exceeding NQS	EXD	No	Yes	No	6	137.265	-35.7858	3	3	3	3	2.49898	2.46018	0.445583	0.440883	0.361175	0.494162	0.401125	0.400093	0.385452	2.82653	0.418353	33852.1	162134	0	0	0	0	0	0	0	0	0	0
99	Tumby Bay Kindergarten	Centre-Based Care	West Terrace	TUMBY BAY	SA	5605	42	Exceeding NQS	EXD	No	No	No	8	136.101	-34.3746	3	4	3	3	2.79588	3.0558	0.189025	0.223056	0.21026	0.293739	0.281389	0.230858	0.192612	3.14195	0.231563	3036.26	275983	0	0	0	0	0	0	0	0	0	0
100	Tumby Bay & Districts OSHC	Centre-Based Care	1 West Tce	TUMBY BAY	SA	5605	20	Exceeding NQS	MT	No	No	Yes	7	136.102	-34.37	3	4	3	3	2.79588	3.0558	0.226239	0.306667	0.2616	0.40355	0.363167	0.231139	0.248383	3.14195	0.291535	2694.85	276001	0	0	0	0	0	0	0	0	0	0
101	Nganmarriyanga Preschool	Centre-Based Care	Nganmarriyanga Preschool, Palumpa Station	NGANMARRIYANGA	NT	822	31	Exceeding NQS	MT	No	No	No	8	129.883	-14.335	8	8	7	8	7.17566	8.20432	0.651507	0.688314	0.639293	0.688014	0.680075	0.64942	0.633453	7.73	0.661439	182337	1.79125e+06	0	0	0	0	0	0	0	0	0	0
102	Thredbo Early Childhood Centre	Centre-Based Care	Community Centre, Crackenback Ridge Road	THREDBO VILLAGE	NSW	2625	29	Meeting NQS	MT	Yes	No	No	4	148.3	-36.506	3	3	3	3	3.11461	3.01092	0.683864	0.717009	0.726595	0.736252	0.742879	0.752621	0.72219	3.02092	0.725916	388.61	150562	0	0	0	600.483	1909.35	0	0	0	0	0
103	Cummins Child Parent Centre	Centre-Based Care	McFarlane Street	CUMMINS	SA	5631	44	Meeting NQS	MT	No	Yes	No	6	135.724	-34.2644	3	4	3	3	2.74997	2.85876	0.231398	0.261659	0.231302	0.266068	0.28082	0.23723	0.227582	3.10146	0.248008	336.47	320255	0	0	276.139	762.152	1940.89	0	0	0	0	0
104	Barrier Reef Childcare	Centre-Based Care	9 Charles Street	COOKTOWN	QLD	4895	37	Meeting NQS	MT	Yes	No	No	4	145.251	-15.4807	4	3	3	3	2.27453	3.15258	0.667852	0.622964	0.695613	0.688279	0.711036	0.70537	0.686807	3.07118	0.68256	337.049	178357	0	0	0	579.927	1469.37	0	0	0	0	0
105	Cooktown Kindergarten	Centre-Based Care	15 Charles Street	COOKTOWN	QLD	4895	23	Exceeding NQS	EXD	No	No	No	8	145.252	-15.4809	4	3	3	3	2.27453	3.15258	0.7809	0.7724	0.8322	0.7388	0.8098	0.7964	0.8558	3.07118	0.798043	445.883	178306	0	0	0	308.461	1384.64	0	0	0	0	0
106	Bourke & District Children's Services - Preschool	Centre-Based Care	9a Gorrell Avenue	BOURKE	NSW	2840	29	Working Towards NQS	WT	No	No	Yes	7	145.937	-30.096	3	3	3	3	4.19676	5.23636	0.286083	0.316162	0.359555	0.295855	0.339628	0.263502	0.22564	3.57219	0.298061	0.509979	674676	199.291	399.682	1882.86	2874.23	6654.45	0	0	0	0	0
107	Bourke & District Children's Services - Preschool	Centre-Based Care			NSW	0	39	Working Towards NQS	WT	No	No	Yes	7	145.937	-30.0958	3	3	3	3	4.19676	5.23636	0.4012	0.4081	0.40835	0.38325	0.43735	0.3756	0.3123	3.57219	0.38945	0.509979	674676	199.291	399.682	1882.86	2874.23	6654.45	0	0	0	0	0
108	Bourke & District Children's Service - Childcare	Centre-Based Care	48C Oxley St	BOURKE	NSW	2840	39	Working Towards NQS	WT	Yes	No	Yes	3	145.94	-30.0907	3	3	3	3	4.19676	5.23636	0.392764	0.396886	0.391018	0.376609	0.39865	0.343086	0.285868	3.57219	0.369269	207.656	675173	0	0	976.858	1705.92	4047.84	0	0	0	0	0
109	Jindabyne OSHC	Centre-Based Care	Snowy Mtns Grammar School, 6339 Kosciuszko Rd	JINDABYNE	NSW	2627	28		NA	No	No	Yes	7	148.609	-36.4157	2	3	3	3	3.22257	3.12693	0.379566	0.370769	0.453129	0.425329	0.420393	0.35361	0.339824	2.89158	0.391803	125.719	150999	0	0	995.475	1410.62	3038.28	0	0	0	0	0
110	Gidgillys the Jindy Kindy	Centre-Based Care	6 Poley Cow Lane	JINDABYNE	NSW	2627	59	Exceeding NQS	EXD	Yes	No	No	4	148.61	-36.4166	2	3	3	3	3.22257	3.12693	0.435	0.436983	0.4989	0.508633	0.4999	0.421083	0.38965	2.89158	0.455736	256.023	151087	0	0	820.341	1346.02	3039.74	0	0	0	0	0
111	Snowy Mountains Care and Early Learning Centre	Centre-Based Care	Bent Street	JINDABYNE	NSW	2627	56	Meeting NQS	EXD	Yes	No	No	4	148.618	-36.4167	2	3	3	3	3.22257	3.12693	0.393868	0.329316	0.385088	0.379828	0.359528	0.351036	0.29	2.89158	0.355523	202.46	150832	0	0	1125.2	1677.36	5275.48	0	0	0	0	0
112	Snowy Mountains Care and Early Learning Centre OSHC	Centre-Based Care	Jindabyne Central School, Park Rd	JINDABYNE	NSW	2627	27	Meeting NQS	MT	No	No	Yes	7	148.619	-36.4166	2	3	3	3	3.22257	3.12693	0.389	0.13135	0.179925	0.203775	0.2219	0.247875	0.112175	2.89158	0.212286	214.576	150769	0	0	1116.85	1789.92	5172	0	0	0	0	0
113	Regional Early Education and Development - Hyden	Centre-Based Care	70 McPherson Street	HYDEN	WA	6359	24	Meeting NQS	MT	Yes	No	Yes	3	118.862	-32.4473	3	3	3	3	2.3446	2.56226	0.221647	0.213514	0.206524	0.232029	0.258147	0.229929	0.202205	2.81781	0.223428	66519.8	320169	0	0	0	0	0	0	0	0	0	0
114	Fregon Preschool	Centre-Based Care	Fregon Anangu School	FREGON	SA	872	21	Meeting NQS	MT	No	Yes	No	6	132.028	-26.7651	6	6	6	6	5.64696	6.38827	0.185814	0.227249	0.246483	0.247969	0.321398	0.275866	0.205386	6.00587	0.244309	174530	1.25387e+06	0	0	0	0	0	0	0	0	0	0
115	One Tree Bernice McLeod Children's Service	Centre-Based Care	1027 Payne Street	EXMOUTH	WA	6707	24	Meeting NQS	MT	Yes	No	No	4	114.124	-21.9306	7	9	9	9	7.74248	9.2965	0.232118	0.222616	0.224148	0.221211	0.265023	0.202859	0.207896	8.5065	0.225124	323064	1.21204e+06	0	0	0	0	0	0	0	0	0	0
116	Coolibah Kids	Centre-Based Care	Cnr Pitt St and Coral Avenue	WALGETT	NSW	2832	50	Meeting NQS	MT	Yes	No	Yes	3	148.12	-30.0293	4	4	4	3	4.49918	6.55865	0.265348	0.265728	0.314692	0.43308	0.300163	0.275403	0.227245	4.34297	0.29738	455.829	488212	0	0	0	719.442	2912.57	0	0	0	0	0
117	Koolyangarra Aboriginal Preschool Corporation	Centre-Based Care	Cedars Street	WALGETT	NSW	2832	39	Meeting NQS	MT	No	No	No	8	148.115	-30.0244	4	4	4	3	4.49918	6.55865	0.341091	0.297536	0.357855	0.489127	0.344882	0.321705	0.269609	4.34297	0.345972	78.9777	488976	0	219.894	1343.89	2393.36	4699.19	0	0	0	0	0
118	Walgett Community College - Primary School - Birraleegal Goondi Preschool	Centre-Based Care	Walgett Public School, Lot 8 Warrena St	WALGETT	NSW	2832	20	Meeting NQS	MT	No	Yes	No	6	148.116	-30.0199	4	4	4	3	4.49918	6.55865	0.372765	0.33997	0.39191	0.538215	0.426425	0.376235	0.322485	4.34297	0.395429	135.522	489357	0	0	1719.18	2488.28	4577.65	0	0	0	0	0
119	Hillston Billylids Early Learning Centre	Centre-Based Care	61 Burns Street	HILLSTON	NSW	2675	33	Working Towards NQS	WT	Yes	No	No	4	145.538	-33.4802	2	3	3	2	3.14689	3.51486	0.304139	0.387559	0.351988	0.370176	0.395771	0.347239	0.307134	2.77696	0.352001	197.991	341220	0	0	660.184	1231.54	2927.54	0	0	0	0	0
120	Murrin Bridge Preschool	Centre-Based Care	Murrin Bridge, Riverside Drive	LAKE CARGELLIGO	NSW	2672	29	Meeting NQS	EXD	No	No	No	8	146.371	-33.2067	2	3	2	2	3.23077	3.58215	0.291219	0.274436	0.335575	0.424592	0.395058	0.374461	0.290454	2.63549	0.340828	56021.9	303296	0	0	0	0	0	0	0	0	0	0
121	Hillston Play 'n' Learn	Centre-Based Care	12 Florence Street	HILLSTON	NSW	2675	16	Working Towards NQS	WT	Yes	No	No	4	145.53	-33.4854	2	3	3	2	3.14689	3.51486	0.424379	0.426791	0.307279	0.339724	0.462758	0.438442	0.247442	2.77696	0.378116	176.728	341322	0	0	641.577	1082.55	2925.01	0	0	0	0	0
122	One Tree Paraburdoo Childrens Service	Centre-Based Care	Lot 565 Fortescue Place	PARABURDOO	WA	6754	80	Meeting NQS	MT	Yes	No	No	4	117.67	-23.1981	5	5	5	5	4.75147	5.71694	0.228336	0.266084	0.198411	0.230968	0.330441	0.290079	0.236432	5.07807	0.254393	144439	1.0582e+06	0	0	0	0	0	0	0	0	0	0
123	Lakeland State School Kindergarten	Centre-Based Care	Lakeland State School, Corner Peninsula and Cooktown Development Road	LAKELAND	QLD	4871	7		NA	No	Yes	No	6	144.858	-15.8572	4	3	3	3	2.22659	3.35973	0.506202	0.620838	0.595193	0.694572	0.717682	0.745784	0.67949	3.09772	0.651394	90.2785	160491	0	85.5642	612.985	1390.56	3109.54	0	0	0	0	0
124	Warooka School Based Preschool	Centre-Based Care	47 Main Street	WAROOKA	SA	5577	20	Meeting NQS	MT	No	Yes	No	6	137.399	-34.9904	3	3	3	3	2.74169	2.87762	0.226934	0.254255	0.219033	0.284441	0.249214	0.246272	0.223291	2.93655	0.243349	37.3529	124534	54.4886	184.521	1064.74	1495.02	3889.61	0	0	0	0	0
125	Lake Cargelligo Early Learning Centre	Centre-Based Care	Lake Cargelligo Pre School, 89 Lorne Street	LAKE CARGELLIGO	NSW	2672	52	Exceeding NQS	EXD	Yes	No	No	4	146.372	-33.2937	2	3	2	2	3.23077	3.58215	0.242534	0.246847	0.305986	0.375757	0.317907	0.298914	0.232728	2.63549	0.288667	57402.1	294670	0	0	0	0	0	0	0	0	0	0
126	Lake Grace Early Learning Centre	Centre-Based Care	3 Absolon St	LAKE GRACE	WA	6353	19	Meeting NQS	MT	Yes	No	No	4	118.459	-33.103	2	3	3	3	2.67119	2.66274	0.206441	0.219277	0.222748	0.243267	0.245679	0.233675	0.190387	2.72232	0.223068	274.266	301323	0	0	797.827	1378.86	2900.21	0	0	0	0	0
127	Mallee COGS - Pinnaroo	Centre-Based Care	21 Bundey Tce	PINNAROO	SA	5304	33		NA	Yes	No	Yes	3	140.908	-35.257	2	3	3	2	2.35014	2.44643	0.25189	0.279005	0.28265	0.278518	0.32564	0.29057	0.268187	2.4661	0.282351	205.843	179868	0	0	662.388	981.541	2774.96	0	0	0	0	0
128	Pinnaroo Kindergarten	Centre-Based Care	6 Railway Terrace North	PINNAROO	SA	5304	38	Exceeding NQS	MT	No	No	No	8	140.905	-35.2595	2	3	3	2	2.35014	2.44643	0.220875	0.24955	0.273025	0.250083	0.288642	0.266875	0.234858	2.4661	0.254844	642.34	179565	0	0	0	0	2263.02	0	0	0	0	0
129	Berridale Little Stars Preschool & Childcare Centre	Centre-Based Care	10 Pryce Street	BERRIDALE	NSW	2628	29	Meeting NQS	MT	Yes	No	Yes	3	148.826	-36.3611	2	3	3	3	3.48422	3.358	0.464018	0.49774	0.614375	0.621217	0.561123	0.418225	0.482778	2.9737	0.522782	501.642	137442	0	0	0	0	1815.36	0	0	0	0	0
130	Berridale Out of School Hours Care	Centre-Based Care	Baanya Hall, 31 Oliver St	BERRIDALE	NSW	2628	20	Meeting NQS	MT	No	No	Yes	7	148.828	-36.3705	2	3	3	3	3.48422	3.358	0.524222	0.512268	0.615276	0.635124	0.612395	0.472397	0.516386	2.9737	0.555438	557.859	138673	0	0	0	0	1655.6	0	0	0	0	0
131	Ernabella Anangu Child Parent Centre	Centre-Based Care	Ernabella Anangu School	ERNABELLA	SA	872	26	Exceeding NQS	EXD	No	Yes	No	6	132.135	-26.2838	7	6	6	6	6.02393	6.43206	0.214663	0.198371	0.252461	0.260912	0.370942	0.269168	0.188381	6.24267	0.2507	117813	1.29534e+06	0	0	0	0	0	0	0	0	0	0
132	Milikapiti Preschool	Centre-Based Care	Milikapiti	MILIKAPITI	NT	822	25	Meeting NQS	MT	No	No	No	8	130.673	-11.4196	7	7	7	7	6.55499	7.32317	0.392398	0.393886	0.412864	0.478531	0.42198	0.359939	0.407093	6.97969	0.409527	116430	1.79293e+06	0	0	0	0	0	0	0	0	0	0
133	Alpurrurulam Preschool	Centre-Based Care	Alpurrurulam Preschool	ALPURRURULAM	NT	4825	30	Working Towards NQS	WT	No	No	No	8	137.847	-20.9841	9	8	8	8	5.84526	7.39014	0.194493	0.212793	0.260738	0.253576	0.373398	0.189903	0.161014	7.7059	0.235131	147547	995680	0	0	0	0	0	0	0	0	0	0
134	Kangaroo Island Children's Services OSHC-Kingscote	Centre-Based Care	Kingscote Area School, 5 Centenary Avenue	KINGSCOTE	SA	5223	20	Exceeding NQS	EXD	No	No	Yes	7	137.634	-35.6515	3	3	3	3	2.55337	2.5772	0.298561	0.290565	0.300607	0.348339	0.385595	0.389854	0.293495	2.85509	0.329574	191.023	117681	0	0	393.022	539.635	1051.38	0	0	0	0	0
135	Falls Creek Child Care	Centre-Based Care	17 Bogong High Plains Rd	FALLS CREEK	VIC	3699	16	Meeting NQS	MT	Yes	No	No	4	147.281	-36.8637	3	3	3	3	3.15362	2.83142	0.6691	0.668116	0.6929	0.685037	0.744696	0.726425	0.705154	2.99751	0.698775	21758.1	112290	0	0	0	0	0	0	0	0	0	0
136	Kangaroo Island Children's Service - Kingscote	Centre-Based Care	50 Buller Street	KINGSCOTE	SA	5223	27	Exceeding NQS	EXD	No	No	No	8	137.635	-35.65	3	3	3	3	2.55337	2.5772	0.214287	0.0713375	0.187438	0.166538	0.0569875	0.0493875	0.261862	2.85509	0.143977	423.225	117419	0	0	0	201.738	820.309	0	0	0	0	0
137	Kangaroo Island Children's Services - Kingscote	Centre-Based Care	50 Buller Street	KINGSCOTE	SA	5223	66	Exceeding NQS	EXD	Yes	No	No	4	137.635	-35.65	3	3	3	3	2.55337	2.5772	NA	NA	NA	NA	NA	NA	NA	2.85509	NA	423.225	117419	0	0	0	201.738	820.309	0	0	0	0	0
138	Robe Soldiers Memorial Kindergarten	Centre-Based Care	Victoria Street	ROBE	SA	5276	30	Exceeding NQS	EXD	No	No	No	8	139.76	-37.1645	3	3	2	3	2.10167	2.16333	0.222803	0.243983	0.1875	0.203624	0.239332	0.2541	0.326159	2.54417	0.239643	3009.47	281364	0	0	0	0	0	0	0	0	0	0
139	Wakool Preschool	Centre-Based Care	32 Bass Street	WAKOOL	NSW	2710	20	Meeting NQS	MT	No	No	No	8	144.395	-35.4667	2	3	3	3	2.77351	3.17011	0.362663	0.322604	0.370289	0.314353	0.360905	0.339305	0.275728	2.82394	0.335121	49675.2	181278	0	0	0	0	0	0	0	0	0	0
140	Kulin Child Care Centre	Centre-Based Care	Lot 297 Gordon Street	KULIN	WA	6365	19	Meeting NQS	MT	Yes	No	No	4	118.153	-32.6693	2	3	3	3	2.31527	2.52078	0.210152	0.222257	0.227503	0.216666	0.238916	0.254721	0.217407	2.63934	0.226803	225.775	249716	0	0	915.32	1643.48	3582.47	0	0	0	0	0
141	Khancoban Preschool	Centre-Based Care	1 Chisholm Street	KHANCOBAN	NSW	2642	17	Meeting NQS	WT	Yes	No	No	4	148.127	-36.22	3	3	3	3	2.87621	2.7209	0.577927	0.578971	0.609555	0.665616	0.618479	0.635563	0.568221	2.93285	0.607762	119.346	108582	0	0	684.186	955.871	2036.1	0	0	0	0	0
142	Koondrook Preschool	Centre-Based Care	9 Punt Road	KOONDROOK	VIC	3580	17	Exceeding NQS	EXD	No	Yes	No	6	144.133	-35.6321	2	3	3	3	2.49371	3.10589	0.39071	0.378664	0.365128	0.369305	0.410941	0.408571	0.354326	2.7666	0.382521	21684.1	171269	0	0	0	0	0	0	0	0	0	0
143	Barham Preschool Kindergarten	Centre-Based Care	Barham Pre School, 49 Noorong Street	BARHAM	NSW	2732	60	Meeting NQS	MT	Yes	No	No	4	144.129	-35.6278	2	3	3	3	2.49371	3.10589	0.376452	0.348896	0.357404	0.346361	0.389004	0.372517	0.332722	2.7666	0.36048	22271.7	171875	0	0	0	0	0	0	0	0	0	0
144	Hawker Childhood Services Centre	Centre-Based Care	67 Chase View Terrace	HAWKER	SA	5434	24	Meeting NQS	MT	No	No	No	8	138.425	-31.8884	4	4	3	4	3.58605	3.89682	0.242697	0.292278	0.262829	0.263014	0.33079	0.218016	0.174598	3.74715	0.254889	287.43	356557	0	0	404.298	797.353	1904.78	0	0	0	0	0
145	Collarenebri Prechool Inc	Centre-Based Care	5 High St	COLLARENEBRI	NSW	2833	20		NA	No	No	No	8	148.579	-29.5444	4	4	4	3	4.17799	7.80357	0.298768	0.376095	0.370858	0.423469	0.365403	0.291377	0.242532	4.49693	0.338358	269.386	444581	0	0	421.369	869.179	2110.6	0	0	0	0	0
146	Chabad Youth Holiday Program - Harrietville	Centre-Based Care	22 Bon Accord Track	HARRIETVILLE	VIC	3741	300	Exceeding NQS	EXD	No	No	No	8	147.065	-36.8953	3	3	3	3	2.96572	2.66075	0.670727	0.655332	0.689227	0.677157	0.724277	0.703234	0.675052	2.93774	0.685001	145.585	105286	0	0	1079.57	1354.67	2482.54	0	0	0	0	0
147	Harrietville Bush Kinder	Centre-Based Care	165 Great Alpine Rd	HARRIETVILLE	VIC	3741	14	Exceeding NQS	EXD	No	Yes	No	6	147.065	-36.8878	3	3	3	3	2.96572	2.66075	0.67628	0.67363	0.691733	0.700873	0.733263	0.710943	0.687043	2.93774	0.696252	77.5567	104635	0	128.55	721.261	973.361	1985.49	0	0	0	0	0
148	Cohuna & District Preschool Centre	Centre-Based Care	28 Channel Street	COHUNA	VIC	3568	30	Meeting NQS	MT	No	No	No	8	144.221	-35.8113	2	3	3	3	2.58854	2.78627	0.393482	0.360235	0.366333	0.346632	0.414837	0.377121	0.325947	2.72913	0.369227	283.723	146573	0	0	495.434	828.145	1933.7	0	0	0	0	0
149	the Gidgee Preschool	Centre-Based Care	32 Post Office Road	WEILMORINGLE	NSW	2839	15		NA	No	No	No	8	146.92	-29.24	3	4	4	3	4.46752	6.84604	0.273883	0.26486	0.269902	0.287478	0.26922	0.244905	0.210698	4.21893	0.260135	85549.6	590197	0	0	0	0	0	0	0	0	0	0
150	Nintirri Pre-Kindy Program	Centre-Based Care	North Tom Price Primary School, Lot 896 Tanunda St	TOM PRICE	WA	6751	19	Meeting NQS	MT	No	No	No	8	117.782	-22.6817	5	5	5	5	5.08771	6.32711	0.298495	0.309749	0.212353	0.269618	0.355354	0.362693	0.235882	5.2358	0.292021	82396.8	1.1215e+06	0	0	0	0	0	0	0	0	0	0
151	Yorketown Community Children's Centre	Centre-Based Care	27A Stansbury Road	YORKETOWN	SA	5576	34	Exceeding NQS	EXD	No	No	No	8	137.608	-35.0182	3	3	3	3	2.74058	2.74412	0.212531	0.248679	0.213103	0.291026	0.26346	0.239755	0.224209	2.91412	0.241823	214.114	101047	0	0	946.851	1407.6	2962.98	0	0	0	0	0
152	Nintirri After School Care	Centre-Based Care	Nintirri Neighbourhood Centre, Central Road	TOM PRICE	WA	6751	20	Meeting NQS	MT	No	No	Yes	7	117.796	-22.6925	5	5	5	5	5.08771	6.32711	0.322337	0.34464	0.267277	0.313848	0.378035	0.395502	0.291032	5.2358	0.330381	82882.5	1.1205e+06	0	0	0	0	0	0	0	0	0	0
153	Little Gecko's Child Care Centre	Centre-Based Care	Stadium Road	TOM PRICE	WA	6751	43	Meeting NQS	WT	Yes	No	No	4	117.797	-22.6946	5	5	5	5	5.08771	6.32711	0.272373	0.285964	0.184	0.250064	0.313991	0.340064	0.223982	5.2358	0.267205	83026.1	1.12028e+06	0	0	0	0	0	0	0	0	0	0
154	Elliston RSL Memorial Children's Centre	Centre-Based Care	30 Memorial Drive	ELLISTON	SA	5670	15	Exceeding NQS	MT	No	No	No	8	134.889	-33.6484	4	4	3	4	2.97167	3.16167	0.118212	0.10818	0.11142	0.111295	0.232803	0.130545	0.1625	3.52222	0.139279	524.32	433714	0	0	0	0	1547.35	0	0	0	0	0
155	Minlaton District Early Learning Centre	Centre-Based Care	1 West Terrace	MINLATON	SA	5575	40	Exceeding NQS	EXD	No	No	No	8	137.592	-34.7707	3	3	3	3	2.79998	2.95583	0.229685	0.301724	0.236851	0.246293	0.299124	0.259619	0.237349	2.9593	0.258663	386.772	103160	0	0	0	1205.27	3225.17	0	0	0	0	0
156	Regional Early Education and Development - Corrigin	Centre-Based Care	42 Lynch Street	CORRIGIN	WA	6375	19	Meeting NQS	MT	Yes	No	Yes	3	117.876	-32.3282	3	3	3	3	2.3916	2.7499	0.263784	0.262229	0.275407	0.268188	0.314462	0.294993	0.264188	2.85692	0.277607	748.715	209297	0	0	0	0	1329.53	0	0	0	0	0
157	Lake View Children's Centre	Centre-Based Care	Lakeside Avenue	MOUNT BEAUTY	VIC	3699	71	Exceeding NQS	EXD	Yes	No	No	4	147.174	-36.7387	3	3	3	3	2.90017	2.65323	0.540808	0.542846	0.571847	0.574364	0.62019	0.593927	0.558559	2.92557	0.571792	16499.5	91874.9	0	0	0	0	0	0	0	0	0	0
158	Mount Beauty Primary School OSHC	Centre-Based Care	Lakeside Avenue	MOUNT BEAUTY	VIC	3699	30	Meeting NQS	MT	No	No	Yes	7	147.174	-36.7387	3	3	3	3	2.90017	2.65323	NA	NA	NA	NA	NA	NA	NA	2.92557	NA	16499.5	91874.9	0	0	0	0	0	0	0	0	0	0
159	Wujal Wujal Community Kindergarten	Centre-Based Care	53 Lois Street	WUJAL WUJAL	QLD	4895	21	Working Towards NQS	WT	No	No	No	8	145.341	-15.9342	4	3	3	3	2.36567	3.34951	0.788659	0.795178	0.814736	0.844076	0.823241	0.828912	0.817334	3.1192	0.816019	32523.2	125880	0	0	0	0	0	0	0	0	0	0
160	Burren Junction Preschool	Centre-Based Care	Burren Junction Primary School, Trafalgar Street	BURREN JUNCTION	NSW	2386	20	Working Towards NQS	WT	No	No	No	8	148.964	-30.1029	4	4	4	3	4.15303	6.92605	0.223567	0.206757	0.306688	0.49804	0.328445	0.261181	0.194434	4.34651	0.288445	277.934	418359	0	0	413.519	830.729	1928.66	0	0	0	0	0
161	Roxby Downs Child Care Centre	Centre-Based Care	Richardson Place	ROXBY DOWNS	SA	5725	170	Meeting NQS	MT	Yes	No	Yes	3	136.897	-30.5616	5	6	5	5	5.18337	5.58475	0.22902	0.222107	0.219603	0.227436	0.262251	0.213532	0.20109	5.29469	0.225006	2381.51	565640	0	0	0	0	0	0	0	0	0	0
162	Roxby Downs Children's Centre for Early Childhood Development and Parenting	Centre-Based Care	Richardson Place	ROXBY DOWNS	SA	5725	66	Exceeding NQS	EXD	No	No	No	8	136.897	-30.5616	5	6	5	5	5.18337	5.58475	NA	NA	NA	NA	NA	NA	NA	5.29469	NA	2381.51	565640	0	0	0	0	0	0	0	0	0	0
163	Corryong Preschool	Centre-Based Care	47 Harris Street	CORRYONG	VIC	3707	31	Meeting NQS	MT	No	No	No	8	147.903	-36.1953	3	3	3	3	2.99172	2.93387	0.465527	0.535079	0.586418	0.578179	0.54448	0.508279	0.455902	2.9876	0.524837	110.357	89645.4	0	0	1063.38	1533.21	3075.46	0	0	0	0	0
164	Beachport Preschool	Centre-Based Care	Golf Course Road	BEACHPORT	SA	5280	15	Meeting NQS	MT	No	Yes	No	6	140.014	-37.4761	2	3	2	3	2.1085	2.19143	0.35871	0.254498	0.282598	0.255534	0.395131	0.299853	0.37364	2.38332	0.317138	2597.02	329851	0	0	0	0	0	0	0	0	0	0
165	Roxby Early Learning Community Group	Centre-Based Care	36/30 Burgoyne St	ROXBY DOWNS	SA	5725	70	Meeting NQS	MT	Yes	No	No	4	136.895	-30.5638	5	6	5	5	5.18337	5.58475	0.208073	0.205491	0.210082	0.210091	0.256455	0.195145	0.187136	5.29469	0.210353	2638.52	565472	0	0	0	0	0	0	0	0	0	0
166	Peekaboo Child Care Centre	Centre-Based Care	1 Bramley Court	CORRYONG	VIC	3707	40	Working Towards NQS	WT	Yes	No	No	4	147.9	-36.1949	3	3	3	3	2.98662	2.94007	0.434623	0.536646	0.605638	0.585423	0.544654	0.522331	0.410438	2.98778	0.519965	349.769	89349.2	0	0	286.952	991.073	3249.74	0	0	0	0	0
167	Cooma Lambie Street Preschool	Centre-Based Care	Cooma Pre School, 3-5 Lambie Street	COOMA	NSW	2630	40	Exceeding NQS	EXD	No	No	No	8	149.115	-36.2328	3	3	3	3	3.73705	3.78905	0.521141	0.526732	0.565354	0.541351	0.577573	0.540369	0.471529	3.25435	0.534864	752.67	117557	0	0	0	0	1361.04	0	0	0	0	0
168	Barraba Pre-school	Centre-Based Care	148 Queen Street	BARRABA	NSW	2347	20	Meeting NQS	MT	No	No	No	8	150.611	-30.3769	2	2	2	2	3.03821	3.06896	0.721816	0.639323	0.554332	0.561012	0.496567	0.455737	0.361011	2.35119	0.541399	55.5589	257166	0	166.204	742.142	1137.86	2562.09	0	0	0	0	0
169	Dingo State School Kindergarten	Centre-Based Care	Dingo State School, Cnr Kennedy and Normanby Streets	DINGO	QLD	4702	13	Meeting NQS	MT	No	Yes	No	6	149.33	-23.6453	3	3	2	3	2.81196	3.81623	0.492195	0.449586	0.523523	0.500728	0.51336	0.559991	0.496414	2.93803	0.505114	94922	492778	0	0	0	0	0	0	0	0	0	0
170	Leitchville Preschool Play Centre	Centre-Based Care	50 King Albert Avenue	LEITCHVILLE	VIC	3567	33	Exceeding NQS	EXD	No	No	No	8	144.301	-35.9066	2	3	3	3	2.64846	2.81828	0.467905	0.430671	0.449952	0.404931	0.476144	0.453579	0.362755	2.74446	0.435134	1893.77	133886	0	0	0	0	0	0	0	0	0	0
171	Cooma North Preschool	Centre-Based Care	3 Brown Close	COOMA	NSW	2630	30	Exceeding NQS	EXD	No	No	No	8	149.13	-36.2192	3	3	3	3	3.73705	3.78905	0.518688	0.531702	0.549974	0.544054	0.573591	0.520637	0.500902	3.25435	0.534221	401.404	115794	0	0	0	411.041	1468.75	0	0	0	0	0
172	Cooma Public School P & C OOSH	Centre-Based Care	Cooma Public School, Commissioner Street	COOMA	NSW	2630	30	Meeting NQS	MT	No	No	Yes	7	149.125	-36.2374	3	3	3	3	3.73705	3.78905	0.476118	0.502032	0.489255	0.477387	0.491229	0.466261	0.454429	3.25435	0.47953	247.645	118257	0	0	618.048	1643.39	3285.99	0	0	0	0	0
173	Cooma School for Early Learning	Centre-Based Care	1 Campsite Pl	COOMA	NSW	2630	81		NA	Yes	No	Yes	3	149.13	-36.2255	3	3	3	3	3.73705	3.78905	0.484446	0.498046	0.524977	0.511346	0.545892	0.483738	0.475246	3.25435	0.503385	507.299	116653	0	0	0	0	2154.19	0	0	0	0	0
174	Building Blocks Childcare	Centre-Based Care	14 Baron St	COOMA	NSW	2630	32	Working Towards NQS	WT	Yes	No	No	4	149.129	-36.2299	3	3	3	3	3.73705	3.78905	0.4518	0.3924	0.4648	0.489	0.4733	0.3772	0.4424	3.25435	0.441557	439.729	117251	0	0	0	479.488	2907.09	0	0	0	0	0
175	Milestones Early Learning Cooma	Centre-Based Care	43 Campbell Street	COOMA	NSW	2630	46	Exceeding NQS	EXD	Yes	No	No	4	149.131	-36.2425	3	3	3	3	3.73705	3.78905	0.545925	0.528375	0.555929	0.556996	0.558779	0.496293	0.503643	3.25435	0.535134	198.852	118988	0	0	561.145	836.813	1881.73	0	0	0	0	0
176	Lameroo and District Kindergarten	Centre-Based Care	192 Bews Terrace	LAMEROO	SA	5302	28	Exceeding NQS	EXD	No	Yes	No	6	140.523	-35.3297	2	3	3	2	2.36873	2.43699	0.245069	0.253151	0.28451	0.270264	0.326779	0.278651	0.259543	2.46762	0.273995	193.855	138629	0	0	608.666	912.851	2973.29	0	0	0	0	0
177	Bingara Preschool	Centre-Based Care	98 Maitland Street	BINGARA	NSW	2404	28	Meeting NQS	MT	No	No	No	8	150.572	-29.8703	2	3	2	2	3.23543	3.09633	0.6155	0.581216	0.528684	0.543339	0.542704	0.421904	0.362305	2.55529	0.513664	40.4063	273357	40.025	349.736	1368.86	2068.4	3419.3	0	0	0	0	0
178	Coonamble Preschool	Centre-Based Care	Cnr McCullough & Dubbo Streets	COONAMBLE	NSW	2829	29	Meeting NQS	MT	No	No	No	8	148.385	-30.9593	3	3	3	3	4.2625	5.78315	0.309295	0.378434	0.393212	0.506431	0.444141	0.365573	0.290031	3.67428	0.383874	577.494	389206	0	0	0	0	2640.51	0	0	0	0	0
179	Coonamble Public School Preschool	Centre-Based Care	Coonamble Primary , 35-57 Bertram St	COONAMBLE	NSW	2829	20	Meeting NQS	MT	No	Yes	No	6	148.385	-30.9593	3	3	3	3	4.2625	5.78315	NA	NA	NA	NA	NA	NA	NA	3.67428	NA	577.494	389206	0	0	0	0	2640.51	0	0	0	0	0
180	Smart Kids Child Care Centre	Centre-Based Care	53-55 Wilga St	COONAMBLE	NSW	2829	40	Meeting NQS	MT	Yes	No	No	4	148.382	-30.9611	3	3	3	3	4.2625	5.78315	0.232542	0.333042	0.318092	0.490608	0.406075	0.310492	0.239917	3.67428	0.332967	922.037	389353	0	0	0	0	1465.61	0	0	0	0	0
181	Mallee COGS - Lameroo	Centre-Based Care	1 Bews Terrace	LAMEROO	SA	5302	33		NA	Yes	No	Yes	3	140.52	-35.328	2	3	3	2	2.36873	2.43699	0.196917	0.219883	0.236908	0.227217	0.2776	0.250092	0.214933	2.46762	0.231936	92.8265	138222	0	73.1813	702.299	1251.56	3237.77	0	0	0	0	0
182	Lachlan Children's Services	Centre-Based Care	35 Marsden St	CONDOBOLIN	NSW	2877	20	Meeting NQS	MT	No	No	Yes	7	147.148	-33.0873	2	3	2	2	3.60612	3.77755	0.372878	0.38324	0.395343	0.418864	0.417988	0.389516	0.314666	2.73061	0.384642	98407.5	265541	0	0	0	0	0	0	0	0	0	0
183	Condobolin Preschool Kindergarten	Centre-Based Care	76 - 78 Orange St	CONDOBOLIN	NSW	2877	59	Meeting NQS	MT	Yes	No	No	4	147.149	-33.0872	2	3	2	2	3.60612	3.77755	0.30385	0.3582	0.38115	0.3525	0.3744	0.3738	0.2874	2.73061	0.347329	98405.1	265537	0	0	0	0	0	0	0	0	0	0
184	IDFS Ashford Preschool	Centre-Based Care	53 Martyn Street	ASHFORD	NSW	2361	20	Meeting NQS	MT	No	No	No	8	151.095	-29.3213	2	3	2	2	3.31105	3.23757	0.637747	0.566259	0.595131	0.541185	0.546307	0.432414	0.33682	2.59144	0.522266	51604.7	223151	0	0	0	0	0	0	0	0	0	0
185	C&K Meandarra Community Kindergarten	Centre-Based Care	16 Dillon St	MEANDARRA	QLD	4422	16	Meeting NQS	MT	No	No	No	8	149.884	-27.3226	3	3	2	3	3.02628	3.22717	0.416519	0.450164	0.41374	0.398671	0.362624	0.434031	0.284476	2.87557	0.394318	388.422	221068	0	0	0	297.533	1699.07	0	0	0	0	0
186	Baya Gawiy Early Childhood Learning Unit	Centre-Based Care	LOT 508 Fallon Road	FITZROY CROSSING	WA	6765	50	Working Towards NQS	WT	Yes	No	No	4	124.878	-17.9566	7	8	6	8	6.21638	6.32302	0.453824	0.47595	0.523598	0.497117	0.489071	0.549684	0.510091	6.92323	0.499905	132240	1.93306e+06	0	0	0	0	0	0	0	0	0	0
187	Menindee Children's Centre	Centre-Based Care	Perry Street	MENINDEE	NSW	2879	20	Working Towards NQS	WT	No	No	Yes	7	142.418	-32.3921	2	3	3	3	3.47218	3.91044	0.241729	0.212319	0.252828	0.277553	0.265631	0.222934	0.188605	3.06377	0.237371	91057.5	499740	0	0	0	0	0	0	0	0	0	0
188	C&K Middlemount Community Childcare Centre	Centre-Based Care	5 Burns Court	MIDDLEMOUNT	QLD	4746	74	Meeting NQS	MT	Yes	No	No	4	148.702	-22.8082	3	3	2	3	2.80489	3.70816	0.562064	0.560402	0.584862	0.551386	0.435571	0.534969	0.464645	2.91884	0.5277	64605.4	466405	0	0	0	0	0	0	0	0	0	0
189	Alpine Family Day Care	Family Day Care	23 Deacon Avenue,	BRIGHT	VIC	3741	0	Meeting NQS	MT	No	No	No	8	146.963	-36.7357	3	3	3	3	2.85146	2.46615	0.572878	0.574076	0.618779	0.622334	0.632452	0.620543	0.566966	2.88627	0.601147	1141.68	82485.1	0	0	0	0	0	0	0	0	0	0
190	Alpine View Children's Centre	Centre-Based Care	23 Deacon Ave	BRIGHT	VIC	3741	123	Meeting NQS	MT	Yes	No	Yes	3	146.963	-36.7357	3	3	3	3	2.85146	2.46615	NA	NA	NA	NA	NA	NA	NA	2.88627	NA	1141.68	82485.1	0	0	0	0	0	0	0	0	0	0
191	C&K Tin Can Bay Community Kindergarten	Centre-Based Care	4 Snapper Creek Road	TIN CAN BAY	QLD	4581	24	Exceeding NQS	EXD	No	No	No	8	153.141	-25.2721	3	3	2	3	2.83054	3.17373	0.75705	0.746128	0.765667	0.772192	0.796397	0.783882	0.741132	2.83404	0.766064	27634	130188	0	0	0	0	0	0	0	0	0	0
192	Kangaroo Island Children's Services - Penneshaw	Centre-Based Care	Howard Drive	PENNESHAW	SA	5222	18	Meeting NQS	MT	Yes	No	Yes	3	137.934	-35.7197	3	3	3	3	2.39096	2.418	0.166229	0.174247	0.110284	0.215617	0.317257	0.230471	0.183898	2.80149	0.199715	5.04259	98882.9	81.2533	199.538	758.427	1045.73	2064.47	0	0	0	0	0
193	Penneshaw Kindergarten	Centre-Based Care	Howard Drive	PENNESHAW	SA	5222	21	Exceeding NQS	MT	No	Yes	No	6	137.934	-35.7197	3	3	3	3	2.39096	2.418	NA	NA	NA	NA	NA	NA	NA	2.80149	NA	5.04259	98882.9	81.2533	199.538	758.427	1045.73	2064.47	0	0	0	0	0
194	Cowell Early Childhood Centre	Centre-Based Care	42 Story Street	COWELL	SA	5602	30	Exceeding NQS	EXD	No	No	No	8	136.919	-33.683	3	4	3	3	2.85081	3.05766	0.234166	0.267903	0.256267	0.258226	0.303516	0.245453	0.210117	3.15141	0.253664	147.377	229191	0	0	686.926	990.883	2017.41	0	0	0	0	0
195	Middlemount Before and After School Care	Centre-Based Care	Middlemount Community School, James Randell Drive	MIDDLEMOUNT	QLD	4746	30		NA	No	No	Yes	7	148.701	-22.8109	3	3	2	3	2.80489	3.70816	0.502564	0.497693	0.516564	0.493179	0.554743	0.492829	0.414257	2.91884	0.495976	64942	466608	0	0	0	0	0	0	0	0	0	0
196	LiveBetter Early Learning Centre Blackwater	Centre-Based Care	Williams St	BLACKWATER	QLD	4717	22	Meeting NQS	MT	Yes	No	No	4	148.887	-23.5664	4	4	3	4	3.77213	4.39018	0.480669	0.508007	0.535047	0.489098	0.401174	0.481952	0.419509	3.86039	0.473636	104782	537142	0	0	0	0	0	0	0	0	0	0
197	Kenmore Park Child Parent Centre	Centre-Based Care	Kenmore Park Anangu School	KENMORE PARK	SA	872	11		NA	No	Yes	No	6	132.457	-26.3352	7	6	6	6	6.07614	6.69133	0.175059	0.172862	0.206643	0.227803	0.305362	0.228969	0.177984	6.29458	0.213526	136869	1.27003e+06	0	0	0	0	0	0	0	0	0	0
198	Blackwater Outside School Hours Care	Centre-Based Care	7 Williams St	BLACKWATER	QLD	4717	45	Meeting NQS	WT	No	No	Yes	7	148.887	-23.5667	4	4	3	4	3.77213	4.39018	0.5364	0.53365	0.61155	0.5178	0.39205	0.5615	0.4349	3.86039	0.51255	104837	537168	0	0	0	0	0	0	0	0	0	0
199	Tawonga Primary School OSHC	Centre-Based Care	Kiewa Valley Highway	TAWONGA	VIC	3697	30	Meeting NQS	MT	No	No	Yes	7	147.131	-36.6728	3	3	3	3	3.04626	2.6821	0.554959	0.578421	0.593338	0.623252	0.704544	0.672175	0.634634	2.95473	0.623046	16278.1	81702.3	0	0	0	0	0	0	0	0	0	0
200	Tawonga Kindergarten	Centre-Based Care	Kiewa Valley Highway	TAWONGA	VIC	3697	20	Exceeding NQS	EXD	No	Yes	No	6	147.131	-36.6728	3	3	3	3	3.04626	2.6821	NA	NA	NA	NA	NA	NA	NA	2.95473	NA	16278.1	81702.3	0	0	0	0	0	0	0	0	0	0
201	C&K Blackwater Community Childcare Centre	Centre-Based Care	38 Elm Street	BLACKWATER	QLD	4717	70	Meeting NQS	MT	Yes	No	Yes	3	148.885	-23.5723	4	4	3	4	3.77213	4.39018	0.447393	0.474544	0.485952	0.456663	0.393885	0.455022	0.396689	3.86039	0.444307	105504	536902	0	0	0	0	0	0	0	0	0	0
202	C&K Blackwater Community Kindergarten	Centre-Based Care	Evans Street	BLACKWATER	QLD	4717	22	Exceeding NQS	EXD	No	No	No	8	148.877	-23.5793	4	4	3	4	3.77213	4.39018	0.437932	0.455803	0.506832	0.462863	0.384939	0.413742	0.419318	3.86039	0.440204	106692	537080	0	0	0	0	0	0	0	0	0	0
203	Warialda Pre-school	Centre-Based Care	39 Queen Street	WARIALDA	NSW	2402	26	Working Towards NQS	WT	No	No	No	8	150.574	-29.5449	3	3	2	2	3.06011	2.92548	0.588612	0.511825	0.516681	0.533088	0.499715	0.502246	0.414459	2.66426	0.509518	254.332	274766	0	0	466.998	945.363	2109.5	0	0	0	0	0
204	Gannawarra Shire Children's Centre	Centre-Based Care	2 Murray Street	KERANG	VIC	3579	96	Meeting NQS	MT	Yes	No	No	4	143.914	-35.7305	2	3	3	3	2.36834	3.00158	0.318047	0.3185	0.310871	0.322669	0.393183	0.387264	0.33569	2.72832	0.340889	622.258	161102	0	0	0	0	1399.8	0	0	0	0	0
205	Gannawarra Shire Family Day Care	Family Day Care	2 Murray Street	KERANG	VIC	3579	0	Meeting NQS	WT	No	No	No	8	143.914	-35.7305	2	3	3	3	2.36834	3.00158	NA	NA	NA	NA	NA	NA	NA	2.72832	NA	622.258	161102	0	0	0	0	1399.8	0	0	0	0	0
206	Murrupurtiyanuwu Catholic Preschool	Centre-Based Care	Kerinavia Hwy	NGUIU	NT	822	40	Working Towards NQS	WT	No	No	No	8	130.635	-11.7586	8	8	7	7	7.20285	8.02	0.520124	0.524357	0.521534	0.505379	0.567955	0.555684	0.544124	7.53714	0.534166	80278.4	1.78372e+06	0	0	0	0	0	0	0	0	0	0
207	Dunedoo Preschool	Centre-Based Care	19 Merrygoen Street	DUNEDOO	NSW	2844	38	Meeting NQS	MT	No	No	No	8	149.393	-32.0172	3	3	3	2	3.98825	3.8293	0.555269	0.5166	0.526571	0.536554	0.432078	0.400531	0.435769	3.13626	0.486196	141.478	224349	0	0	647.909	958.815	2707.07	0	0	0	0	0
208	Shine Bright Gunbower Kindergarten	Centre-Based Care	1 Wilson Street	GUNBOWER	VIC	3566	22	Exceeding NQS	EXD	No	No	No	8	144.369	-35.9576	2	3	3	3	2.64846	2.81828	0.408274	0.393176	0.413688	0.390769	0.459109	0.438824	0.384293	2.74446	0.41259	215.514	127719	0	0	785.31	1086.66	2140.64	0	0	0	0	0
209	Central Yorke School, Point Pearce Campus Preschool	Centre-Based Care	Parrys Avenue	POINT PEARCE	SA	5573	14	Exceeding NQS	EXD	No	Yes	No	6	137.501	-34.4163	3	4	3	3	2.83544	3.20153	0.198237	0.232915	0.199073	0.215759	0.300276	0.245258	0.207744	3.17283	0.228466	17029.8	125404	0	0	0	0	0	0	0	0	0	0
210	Kids on Campus Mitta Mitta	Centre-Based Care	Magorra Park Reserve	MITTA MITTA	VIC	3701	20	Exceeding NQS	MT	Yes	No	No	4	147.372	-36.5347	3	3	3	3	2.86429	2.64347	0.556833	0.608007	0.65069	0.635652	0.69235	0.660028	0.610416	2.91796	0.630568	46265	78520.1	0	0	0	0	0	0	0	0	0	0
211	Gunnedah Family Day Care	Family Day Care	Sugar Gums Family and Children's Centre, Corner Marquis and Hunter Streets	GUNNEDAH	NSW	2380	0	Meeting NQS	EXD	No	No	No	8	150.237	-30.9923	3	3	3	3	3.82816	4.11926	0.64929	0.553017	0.534967	0.555803	0.515752	0.397485	0.332602	3.32457	0.505559	1564.72	244816	0	0	0	0	0	0	0	0	0	0
212	Mungindi Central School Preschool	Centre-Based Care	Mungindi Central School, 48 Bucknell St	MUNGINDI	NSW	2406	20	Exceeding NQS	EXD	No	Yes	No	6	148.991	-28.9802	3	4	4	3	3.91748	5.29906	0.293714	0.408644	0.40117	0.424382	0.3131	0.335056	0.265093	3.86942	0.348737	59745.5	367468	0	0	0	0	0	0	0	0	0	0
213	PCYC- Out Of School Hours Gunnedah	Centre-Based Care	32-44 View Street	GUNNEDAH	NSW	2380	60	Meeting NQS	WT	No	No	Yes	7	150.243	-30.9833	3	3	3	3	3.82816	4.11926	0.518108	0.416473	0.427633	0.42983	0.449423	0.363287	0.306783	3.32457	0.415934	664.551	245552	0	0	0	0	2643.2	0	0	0	0	0
214	Winanga-Li Early Learning & Care Service	Centre-Based Care	12 Hunter St	GUNNEDAH	NSW	2380	39	Meeting NQS	MT	Yes	No	No	4	150.243	-30.9838	3	3	3	3	3.82816	4.11926	0.5356	0.5103	0.4435	0.4487	0.547	0.4704	0.4455	3.32457	0.485857	688.783	245464	0	0	0	0	2508.32	0	0	0	0	0
215	Mary Ranken Childcare Centre	Centre-Based Care	Sugargums, TAFE Grounds, Hunter Street	GUNNEDAH	NSW	2380	39	Meeting NQS	MT	Yes	No	No	4	150.247	-30.9842	3	3	3	3	3.82816	4.11926	0.472017	0.395292	0.417925	0.383333	0.432025	0.375258	0.328733	3.32457	0.400655	556.769	245226	0	0	0	0	2187.43	0	0	0	0	0
216	Mungindi Community Pre-School	Centre-Based Care	92 - 100 Barwon Street	MUNGINDI	QLD	2406	20	Meeting NQS	MT	No	Yes	No	6	148.987	-28.9725	3	4	4	3	3.91748	5.29906	0.305635	0.412471	0.406468	0.404685	0.320706	0.349185	0.265503	3.86942	0.352093	60736	367295	0	0	0	0	0	0	0	0	0	0
217	Gunnedah Baptist Community Preschool	Centre-Based Care	1 Reservoir Street	GUNNEDAH	NSW	2380	60	Meeting NQS	EXD	No	No	No	8	150.251	-30.9839	3	3	3	3	3.82816	4.11926	0.435393	0.354793	0.379207	0.399986	0.399771	0.358043	0.313057	3.32457	0.377179	310.583	245061	0	0	459.117	911.102	3302.59	0	0	0	0	0
218	Gunnedah Preschool	Centre-Based Care	35 Elgin Street	GUNNEDAH	NSW	2380	50	Exceeding NQS	EXD	No	No	No	8	150.254	-30.9813	3	3	3	3	3.82816	4.11926	0.585541	0.508924	0.495641	0.4634	0.564165	0.4441	0.360835	3.32457	0.488944	43.3573	245188	39.8565	191.366	956.083	2055.8	3866.36	0	0	0	0	0
219	Goodstart Early Learning Gunnedah	Centre-Based Care	103 Bloomfield Street	GUNNEDAH	NSW	2380	66	Meeting NQS	MT	Yes	No	No	4	150.255	-30.9766	3	3	3	3	3.82816	4.11926	0.766594	0.600556	0.599056	0.553517	0.664672	0.489461	0.392978	3.32457	0.580976	224.626	245661	0	0	625.905	1257.46	3643.93	0	0	0	0	0
220	Bauhinia State School Kindergarten	Centre-Based Care	Bauhinia State School, 11559 Fitzroy Developmental Rd	BAUHINIA	QLD	4718	10		NA	No	Yes	No	6	149.296	-24.5651	3	3	2	3	2.78224	3.19499	0.561403	0.565497	0.594973	0.571125	0.547578	0.597193	0.299585	2.82954	0.533908	534.464	432542	0	0	0	0	1404.4	0	0	0	0	0
221	Esteem Kids St Xavier's Gunnedah	Centre-Based Care	St Xavier's Primary School, Bloomfield St	GUNNEDAH	NSW	2380	17	Meeting NQS	WT	No	No	Yes	7	150.261	-30.9789	3	3	3	3	3.82816	4.11926	0.69585	0.523338	0.555331	0.473725	0.585025	0.472581	0.373256	3.32457	0.525587	336.766	245129	0	0	185.813	791.987	2709.98	0	0	0	0	0
222	Coolah Preschool Kindergarten Inc	Centre-Based Care	Binnia Street	COOLAH	NSW	2843	32	Meeting NQS	MT	No	No	No	8	149.718	-31.8259	3	3	3	3	3.90256	3.68456	0.612753	0.608395	0.595486	0.557068	0.526636	0.471831	0.553192	3.26452	0.560766	28772.4	203422	0	0	0	0	0	0	0	0	0	0
223	Regional Early Education & Development Inc - Narembeen	Centre-Based Care	5 Churchill Street	NAREMBEEN	WA	6369	12	Working Towards NQS	WT	Yes	No	No	4	118.395	-32.0656	3	3	3	3	2.65155	2.79056	0.226473	0.204957	0.212966	0.225459	0.264273	0.238762	0.200861	2.90702	0.224822	36553.7	264485	0	0	0	0	0	0	0	0	0	0
224	Collinsville & Scottville Community Kindergarten Assoc Inc	Centre-Based Care	37-39 Ninth Ave	SCOTTVILLE	QLD	4804	24	Exceeding NQS	EXD	No	No	No	8	147.818	-20.5739	3	3	3	3	2.29603	3.35242	0.604153	0.520418	0.60345	0.352988	0.509577	0.530993	0.577938	2.94141	0.528503	3433.95	188173	0	0	0	0	0	0	0	0	0	0
225	Li<e6><U+00BF>?Achievers	Centre-Based Care	211 Bloomfield St	GUNNEDAH	NSW	2380	79	Meeting NQS	MT	Yes	No	No	4	150.265	-30.9833	3	3	3	3	3.82816	4.11926	0.6542	0.445996	0.50825	0.447263	0.511613	0.4053	0.328171	3.32457	0.471542	NA	NA	0	0	0	0	0	0	0	0	0	0
226	Porepunkah Primary School Outside School Hours Care Service	Centre-Based Care	Martley Street	POREPUNKAH	VIC	3740	40	Meeting NQS	MT	No	No	Yes	7	146.912	-36.6976	3	3	3	3	2.81077	2.5162	0.577911	0.6174	0.643049	0.631939	0.638265	0.663416	0.614	2.88783	0.626568	280.042	74809.5	0	0	427.498	831.551	2597.67	0	0	0	0	0
227	Kingston Early Learning Centre	Centre-Based Care	32 Cameron Street	KINGSTON SE	SA	5275	45	Meeting NQS	EXD	No	No	No	8	139.853	-36.8283	3	3	3	3	2.15933	2.12053	0.178132	0.125234	0.0794746	0.126298	0.191078	0.276161	0.14661	2.71331	0.160427	2159.92	2222.79	0	0	0	0	1371.02	0	0	0	0	0
228	Eildon and District Kindergarten	Centre-Based Care	45 High Street	EILDON	VIC	3713	23	Meeting NQS	MT	No	Yes	No	6	145.907	-37.2344	3	3	3	3	2.9937	2.6612	0.503722	0.541683	0.516279	0.533843	0.547767	0.53896	0.524648	2.94248	0.529558	360.539	73625	0	0	64.8602	412.623	1259.31	0	0	0	0	0
229	Delegate & District Preschool	Centre-Based Care	34 Bombala St	DELEGATE	NSW	2633	20	Meeting NQS	MT	No	No	No	8	148.944	-37.0435	2	2	3	3	3.02845	3.18922	0.551949	0.578388	0.587283	0.654803	0.563575	0.631097	0.544919	2.70295	0.587431	32232.2	229703	0	0	0	0	0	0	0	0	0	0
230	Pyramid Hill Preschool	Centre-Based Care	67 Kelly Street	PYRAMID HILL	VIC	3575	24	Exceeding NQS	EXD	No	No	No	8	144.114	-36.0503	2	3	3	3	2.60048	2.70674	0.302812	0.292763	0.286522	0.270417	0.356664	0.344686	0.289663	2.71787	0.306218	18460.5	114396	0	0	0	0	0	0	0	0	0	0
231	Beulah Outreach Preschool	Centre-Based Care	Henty Highway	BEULAH	VIC	3395	20	Exceeding NQS	EXD	No	Yes	No	6	142.422	-35.914	2	3	3	2	2.10467	2.21952	0.192695	0.188839	0.189886	0.248293	0.214321	0.213753	0.212089	2.38736	0.208554	1.22504	213031	99.9532	199.848	739.917	999.951	1999.88	0	0	0	0	0
232	Mimili Preschool	Centre-Based Care	Mimili Anangu School	MIMILI	SA	872	29	Exceeding NQS	EXD	No	Yes	No	6	132.709	-27.0062	6	6	6	6	6.01215	6.75818	0.201963	0.195158	0.211556	0.229305	0.296478	0.268303	0.209059	6.12839	0.23026	217067	1.18543e+06	0	0	0	0	0	0	0	0	0	0
233	Yina Bira - Woorabinda State School Kindergarten	Centre-Based Care	9 Carbine Street	WOORABINDA	QLD	4713	22		NA	No	Yes	No	6	149.455	-24.1368	3	3	2	3	2.53407	3.40695	0.518757	0.507588	0.594465	0.578113	0.542077	0.572957	0.473497	2.8235	0.541065	55457.4	445186	0	0	0	0	0	0	0	0	0	0
234	Home Hill Kindergarten	Centre-Based Care	78 Tenth Avenue	HOME HILL	QLD	4806	24	Meeting NQS	MT	No	No	No	8	147.416	-19.662	3	3	3	3	2.27955	3.08849	0.613984	0.553386	0.534023	0.520141	0.553218	0.528955	0.532805	2.89467	0.548073	74640.6	82177.7	0	0	0	0	0	0	0	0	0	0
235	Goodstart Early Learning Swan Hill - Beveridge Street	Centre-Based Care	100 Beveridge Street	SWAN HILL	VIC	3585	35	Meeting NQS	MT	Yes	No	No	4	143.557	-35.3379	2	3	3	3	2.52475	3.06252	0.309421	0.317121	0.290764	0.303138	0.333743	0.334392	0.295802	2.76455	0.312054	358.535	223370	0	0	159.368	1424.05	3851.45	0	0	0	0	0
236	C&K Glenden Community Kindergarten	Centre-Based Care	Gillham Tce	GLENDEN	QLD	4743	24	Meeting NQS	MT	No	No	No	8	148.114	-21.3515	3	3	3	3	2.42326	3.39689	0.52156	0.544535	0.560637	0.492232	0.433113	0.584765	0.544279	2.97002	0.525874	48648.5	282667	0	0	0	0	0	0	0	0	0	0
237	Goodstart Early Learning Swan Hill - Pritchard Street	Centre-Based Care	28A Pritchard Street	SWAN HILL	VIC	3585	75	Meeting NQS	MT	Yes	No	No	4	143.55	-35.3375	2	3	3	3	2.52475	3.06252	0.35182	0.352492	0.326428	0.353036	0.367164	0.353048	0.331404	2.76455	0.347913	1104.93	223690	0	0	0	0	0	0	0	0	0	0
238	Puggles Child Care Centre	Centre-Based Care	34 Lions Drive	MUDGEE	NSW	2850	46	Meeting NQS	MT	Yes	No	No	4	149.595	-32.6141	3	3	3	3	3.99472	3.87331	0.489215	0.450837	0.490378	0.510075	0.492205	0.476197	0.467431	3.31134	0.482334	880.376	185941	0	0	0	0	743.283	0	0	0	0	0
239	Shine Bright Swan Hill North Kindergarten	Centre-Based Care	64 Pye Street	SWAN HILL	VIC	3585	30	Meeting NQS	EXD	No	No	No	8	143.546	-35.3347	2	3	3	3	2.52475	3.06252	0.277972	0.308128	0.261228	0.290089	0.328833	0.311572	0.269967	2.76455	0.292541	1225.91	224195	0	0	0	0	0	0	0	0	0	0
240	Tullamore Pre-School & Child Care Centre	Centre-Based Care	Masonic Hall, Cunningham Street	TULLAMORE	NSW	2874	20	Meeting NQS	MT	Yes	No	No	4	147.566	-32.6341	2	2	2	2	3.80707	3.74936	0.262265	0.353981	0.499239	0.424421	0.346784	0.308161	0.265781	2.59274	0.351519	126962	302762	0	0	0	0	0	0	0	0	0	0
241	Swan Hill Child Minding Centre	Centre-Based Care	2-4 Logan Street	SWAN HILL	VIC	3585	36	Meeting NQS	MT	Yes	No	No	4	143.545	-35.3375	2	3	3	3	2.52475	3.06252	0.350771	0.3529	0.346943	0.354157	0.402514	0.372343	0.348943	2.76455	0.361224	1546.83	223861	0	0	0	0	0	0	0	0	0	0
242	Little Swans Early Learning	Centre-Based Care	53 Butterworth Street	SWAN HILL	VIC	3585	78	Working Towards NQS	WT	Yes	No	No	4	143.537	-35.3331	2	3	3	3	2.52475	3.06252	0.300781	0.318496	0.283523	0.309658	0.375296	0.354015	0.300038	2.76455	0.320258	1914.17	224729	0	0	0	0	0	0	0	0	0	0
243	PCYC- Out Of School Hours Mudgee	Centre-Based Care	50 Market Street	MUDGEE	NSW	2850	30	Working Towards NQS	WT	No	No	Yes	7	149.589	-32.5907	3	3	3	3	3.92483	3.61529	0.522715	0.469158	0.512439	0.495314	0.507327	0.474463	0.506347	3.25669	0.498252	631.387	186671	0	0	0	0	1849.65	0	0	0	0	0
244	Shine Bright Swan Hill South Kindergarten	Centre-Based Care	5 Willick Street	SWAN HILL	VIC	3585	33	Exceeding NQS	EXD	No	No	No	8	143.549	-35.3462	2	3	3	3	2.52475	3.06252	0.387469	0.390912	0.370865	0.386681	0.433654	0.400135	0.368812	2.76455	0.391218	1357.45	222608	0	0	0	0	0	0	0	0	0	0
245	Kiddie Academy Mudgee	Centre-Based Care	26 Melton Rd	MUDGEE	NSW	2850	152	Meeting NQS	MT	Yes	No	No	4	149.586	-32.6172	3	3	3	3	3.99472	3.87331	0.498448	0.438133	0.49917	0.484585	0.500291	0.461848	0.450812	3.31134	0.476184	1918.63	186939	0	0	0	0	0	0	0	0	0	0
246	Mudgee Preschool - South Mudgee Campus	Centre-Based Care	180 Church Street	MUDGEE	NSW	2850	20	Exceeding NQS	EXD	No	No	No	8	149.586	-32.6033	3	3	3	3	3.99472	3.87331	0.460829	0.44592	0.478871	0.486614	0.481903	0.447034	0.429194	3.31134	0.461481	535.207	187009	0	0	0	0	2458.58	0	0	0	0	0
247	Swan Hill Out of School Hours	Centre-Based Care	Gray Street	SWAN HILL	VIC	3585	70	Meeting NQS	EXD	No	No	Yes	7	143.548	-35.3467	2	3	3	3	2.52475	3.06252	0.411175	0.493125	0.424625	0.419625	0.47125	0.4636	0.435625	2.76455	0.445575	1543.94	222595	0	0	0	0	0	0	0	0	0	0
248	Carnamah Child Care Centre Inc	Centre-Based Care	28 MacPherson Street	CARNAMAH	WA	6517	12		NA	Yes	No	No	4	115.889	-29.6879	4	4	4	4	3.33721	3.52176	0.181725	0.184512	0.194881	0.191058	0.245612	0.19848	0.204658	3.80983	0.200132	413.215	239067	0	0	0	580.917	1757.83	0	0	0	0	0
249	Mudgee Pre-School Kindergarten Co-Operative	Centre-Based Care	Cnr Lovejoy & Perry Streets	MUDGEE	NSW	2850	60	Meeting NQS	EXD	No	No	No	8	149.585	-32.5914	3	3	3	3	3.92483	3.61529	0.535454	0.491915	0.5199	0.499531	0.5197	0.480946	0.477685	3.25669	0.50359	121.719	187200	0	0	1192.46	1645.96	3721.24	0	0	0	0	0
250	Mudgee Little Learners	Centre-Based Care	272 Church St	MUDGEE	NSW	2850	155		NA	Yes	No	Yes	3	149.584	-32.6125	3	3	3	3	3.99472	3.87331	0.481475	0.4345	0.534125	0.513875	0.51115	0.451	0.4288	3.31134	0.479275	1757.02	187200	0	0	0	0	0	0	0	0	0	0
251	Shine Bright Kunawaa Kindergarten	Centre-Based Care	Swan Hill Primary School, 123-163 Gray St	SWAN HILL	VIC	3585	33	Exceeding NQS	EXD	No	Yes	No	6	143.543	-35.3468	2	3	3	3	2.52475	3.06252	0.384215	0.369154	0.356862	0.3521	0.376085	0.340431	0.317131	2.76455	0.356568	2066.1	222763	0	0	0	0	0	0	0	0	0	0
252	Mid-Western Regional Family Day Care Scheme.	Family Day Care	Old Police Station, Market Street	MUDGEE	NSW	2850	0	Working Towards NQS	WT	No	No	No	8	149.583	-32.5898	3	3	3	3	3.92483	3.61529	0.598	0.570589	0.612244	0.550033	0.5325	0.526989	0.540522	3.25669	0.561554	57.2498	187426	0	173.703	1107.4	1553.58	3136.46	0	0	0	0	0
253	Squeakers Childcare Centre	Centre-Based Care	128 Mortimer Street	MUDGEE	NSW	2850	69	Meeting NQS	MT	Yes	No	No	4	149.582	-32.5916	3	3	3	3	3.92483	3.61529	0.488825	0.4497	0.4997	0.49905	0.5138	0.50755	0.4684	3.25669	0.489575	143.797	187484	0	0	1546.45	2016.06	3963.35	0	0	0	0	0
254	Gulgong Preschool	Centre-Based Care	Medley Street	GULGONG	NSW	2852	36	Meeting NQS	MT	No	No	No	8	149.532	-32.3628	3	3	3	3	4.11992	3.7566	0.601993	0.466682	0.533105	0.565277	0.561907	0.447223	0.430162	3.31275	0.515193	535.421	196599	0	0	0	0	1892.34	0	0	0	0	0
255	Milestones Early Learning Mudgee	Centre-Based Care	13 Court Street	MUDGEE	NSW	2850	63	Working Towards NQS	WT	Yes	No	No	4	149.581	-32.5907	3	3	3	3	3.92483	3.61529	0.4984	0.4913	0.5663	0.5122	0.5572	0.5162	0.4892	3.25669	0.518686	83.13	187561	0	110.907	1361.11	1862.04	3537.13	0	0	0	0	0
256	YOUNG ADVENTURERS EARLY CHILDHOOD EDUCATION SERVICES PTY LTD	Centre-Based Care	24 Yana St	SWAN HILL	VIC	3585	44	Meeting NQS	MT	Yes	No	No	4	143.543	-35.3493	2	3	3	3	2.52475	3.06252	0.4223	0.43025	0.437063	0.389825	0.4433	0.423375	0.372962	2.76455	0.417011	2081.36	222436	0	0	0	0	0	0	0	0	0	0
257	Little Sprouts Learning Centre	Centre-Based Care	8-10 Wade St	INVERELL	NSW	2360	50	Meeting NQS	MT	Yes	No	No	4	151.105	-29.7685	2	2	2	2	3.42162	3.02769	0.516853	0.467776	0.486347	0.506488	0.527083	0.467393	0.392641	2.40822	0.480654	780.348	213819	0	0	0	0	1667.9	0	0	0	0	0
258	Happy Days @ Gulgong Child Care Centre and Preschool	Centre-Based Care	3 Fisher Street	GULGONG	NSW	2852	39	Meeting NQS	MT	Yes	No	No	4	149.531	-32.3672	3	3	3	3	4.11992	3.7566	0.635494	0.451567	0.541322	0.569761	0.579739	0.441	0.4702	3.31275	0.527012	56.8137	196621	0	164.088	837.331	1136.15	2230.47	0	0	0	0	0
259	Goodstart Early Learning Deniliquin	Centre-Based Care	81 Hardinge St	DENILIQUIN	NSW	2710	51	Meeting NQS	MT	Yes	No	No	4	144.957	-35.5293	3	4	4	4	4.09944	4.88847	0.350978	0.344631	0.367202	0.345781	0.380615	0.364388	0.309707	3.99799	0.3519	42.6811	144049	36.4665	181.013	731.251	996.083	2849.81	0	0	0	0	0
260	Deniliquin Preschool	Centre-Based Care	Cnr Hardinge & Whitelock Street	DENILIQUIN	NSW	2710	49	Meeting NQS	MT	No	No	No	8	144.957	-35.5298	3	4	4	4	4.09944	4.88847	0.28935	0.2516	0.3136	0.2705	0.2622	0.2614	0.2217	3.99799	0.267193	1.94426	143990	92.9656	199.758	736.434	999.901	2869.51	0	0	0	0	0
261	Aramac State School Kindergarten	Centre-Based Care	Aramac State School, 69 Porter Street	ARAMAC	QLD	4726	10	Meeting NQS	MT	No	Yes	No	6	145.243	-22.9747	4	5	4	4	3.27809	4.36935	0.313958	0.407126	0.293554	0.398212	0.295775	0.243981	0.299095	4.10791	0.321672	124560	462625	0	0	0	0	0	0	0	0	0	0
262	Deniliquin Early Learning Centre	Centre-Based Care	74 Hardinge St	DENILIQUIN	NSW	2710	39		NA	Yes	No	No	4	144.958	-35.5293	3	4	4	4	4.09944	4.88847	0.43484	0.49178	0.4744	0.49612	0.52554	0.5111	0.50848	3.99799	0.491751	47.7712	143999	0	175.653	729.768	1131.86	2874.79	0	0	0	0	0
263	Grow Family Day Care IDFS	Family Day Care	30-34 Campbell Street	INVERELL	NSW	2360	0	Meeting NQS	MT	No	No	No	8	151.111	-29.7748	2	2	2	2	3.42162	3.02769	0.55011	0.519961	0.532584	0.523377	0.548713	0.535671	0.399119	2.40822	0.515648	99.1635	213193	0	32.8825	955.187	1279.22	2409.55	0	0	0	0	0
264	Kindamindi Pre-School	Centre-Based Care	30-34 Campbell Street	INVERELL	NSW	2360	48	Exceeding NQS	EXT	No	No	No	8	151.111	-29.7748	2	2	2	2	3.42162	3.02769	NA	NA	NA	NA	NA	NA	NA	2.40822	NA	99.1635	213193	0	32.8825	955.187	1279.22	2409.55	0	0	0	0	0
265	Shine Bright Woorinen South Kindergarten	Centre-Based Care	McCalman Street	WOORINEN SOUTH	VIC	3588	24	Exceeding NQS	EXD	No	No	No	8	143.452	-35.2909	2	3	3	3	2.43756	3.00215	0.301696	0.326004	0.286261	0.322028	0.423033	0.373072	0.317802	2.73995	0.335699	7366.22	233409	0	0	0	0	0	0	0	0	0	0
266	Regional Early Education & Development Inc - Mukinbudin	Centre-Based Care	14 Maddock Street	MUKINBUDIN	WA	6479	17	Working Towards NQS	WT	Yes	No	No	4	118.208	-30.9154	3	4	4	4	2.89518	3.11439	0.197183	0.177773	0.180129	0.226558	0.240381	0.188947	0.177061	3.50159	0.19829	73908.7	258172	0	0	0	0	0	0	0	0	0	0
267	Deniliquin Child Care Centre	Centre-Based Care	362 Whitelock Street	DENILIQUIN	NSW	2710	55	Meeting NQS	WT	Yes	No	No	4	144.961	-35.5281	3	4	4	4	4.09944	4.88847	0.42865	0.434067	0.45055	0.448567	0.50735	0.493067	0.450233	3.99799	0.458926	66.7363	144075	0	148.588	860.229	1853.72	2896.76	0	0	0	0	0
268	Catherine Campbell Long Day Care	Centre-Based Care	71-77 Campbell Street	INVERELL	NSW	2360	58	Meeting NQS	MT	Yes	No	No	4	151.113	-29.7784	2	2	2	2	3.42162	3.02769	0.603244	0.565044	0.602967	0.585939	0.609122	0.569833	0.436833	2.40822	0.567569	210.147	212973	0	0	597.105	931.969	2514.93	0	0	0	0	0
269	Ltyentye Apurte Catholic Preschool	Centre-Based Care	Santa Teresa	SANTA TERESA	NT	872	53	Meeting NQS	MT	No	No	No	8	134.374	-24.1293	9	8	8	7	6.29381	6.72257	0.199709	0.222439	0.306343	0.309639	0.25633	0.218348	0.184355	7.50273	0.242452	75869.7	1.41565e+06	0	0	0	0	0	0	0	0	0	0
270	Intereach Family Day Care	Family Day Care	Intereach Neighbourhood Centre, Cnr Napier & Trickett St	DENILIQUIN	NSW	2710	0	Meeting NQS	MT	No	No	No	8	144.96	-35.5317	3	4	4	4	4.09944	4.88847	0.414133	0.4041	0.433222	0.412389	0.463122	0.4274	0.402111	3.99799	0.422354	415.733	143637	0	0	0	553.355	2849.31	0	0	0	0	0
271	Intereach Out of School Hours Care	Centre-Based Care	366 Trickett St	DENILIQUIN	NSW	2710	60	Meeting NQS	MT	No	No	Yes	7	144.96	-35.5318	3	4	4	4	4.09944	4.88847	NA	NA	NA	NA	NA	NA	NA	3.99799	NA	427.658	143623	0	0	0	515.486	2842.66	0	0	0	0	0
272	One Tree Onslow Children's Service	Centre-Based Care	Cnr Hooley & McGrath Avenue	ONSLOW	WA	6710	19	Exceeding NQS	EXD	Yes	No	No	4	115.114	-21.6437	7	9	8	8	9.09983	11.3901	0.208784	0.160309	0.138174	0.180274	0.21177	0.142904	0.144221	8.74832	0.169491	208759	1.23201e+06	0	0	0	0	0	0	0	0	0	0
273	Jack & Jill Pre-School Inverell	Centre-Based Care	19 River Street	INVERELL	NSW	2360	40	Meeting NQS	MT	No	No	No	8	151.116	-29.7761	2	2	2	2	3.42162	3.02769	0.50134	0.47262	0.50841	0.51946	0.51543	0.44105	0.38896	2.40822	0.478181	260.293	212606	0	0	483.611	1037.69	2384.97	0	0	0	0	0
274	George Street Children's Centre	Centre-Based Care	75-77 George Street	INVERELL	NSW	2360	75	Meeting NQS	MT	Yes	No	No	4	151.116	-29.7652	2	2	2	2	3.42162	3.02769	0.587081	0.513197	0.536535	0.545345	0.55861	0.464097	0.385258	2.40822	0.512875	1212.86	212601	0	0	0	0	0	0	0	0	0	0
275	Gulpa Preschool	Centre-Based Care	73 Wellington Street	DENILIQUIN	NSW	2710	15	Meeting NQS	MT	No	No	No	8	144.963	-35.5338	3	4	4	4	4.09944	4.88847	0.469167	0.446844	0.450289	0.471378	0.505633	0.468211	0.456978	3.99799	0.466929	812.651	143274	0	0	0	0	1784.76	0	0	0	0	0
276	Gowrie NSW Mudgee Early Education and Care Centre	Centre-Based Care	39-43 Saleyards Lane	MUDGEE	NSW	2850	40	Meeting NQS	EXD	Yes	No	No	4	149.565	-32.5791	3	3	3	3	3.92483	3.61529	0.582788	0.544495	0.640224	0.536617	0.539542	0.468205	0.462915	3.25669	0.539255	414.808	189416	0	0	0	723.248	2041.78	0	0	0	0	0
277	Burdekin Christian College Early Learning Child Care Centre	Centre-Based Care	2-12 Melbourne Street	AYR	QLD	4807	36	Meeting NQS	MT	Yes	No	No	4	147.417	-19.573	3	3	3	3	2.2724	3.13667	0.584046	0.557189	0.516825	0.515558	0.545444	0.561465	0.528279	2.90151	0.544115	70167.3	77718.9	0	0	0	0	0	0	0	0	0	0
278	Big Birds Nest Child Care Centre	Centre-Based Care	26 Darwin Street	AYR	QLD	4807	58	Exceeding NQS	EXD	Yes	No	Yes	3	147.414	-19.5795	3	3	3	3	2.2724	3.13667	0.650978	0.643456	0.625384	0.621156	0.629719	0.634497	0.572491	2.90151	0.625383	70116.6	77671.7	0	0	0	0	0	0	0	0	0	0
279	Mansfield Rudolf Steiner School & Kindergarten	Centre-Based Care	91 Highett Street	MANSFIELD	VIC	3722	42	Exceeding NQS	EXD	No	No	No	8	146.086	-37.0614	3	3	3	3	3.0583	2.8674	0.458103	0.467202	0.504028	0.517576	0.545119	0.558526	0.469326	2.98762	0.50284	1288.82	67686.5	0	0	0	0	0	0	0	0	0	0
280	Lake Boga Preschool	Centre-Based Care	15 Lalbert Road	LAKE BOGA	VIC	3584	33	Meeting NQS	WT	No	No	No	8	143.631	-35.4638	2	3	3	3	2.57793	3.00646	0.20292	0.183456	0.159286	0.173937	0.235915	0.225142	0.183969	2.76407	0.194947	509.504	204536	0	0	0	0	1671.11	0	0	0	0	0
281	Inverell District Family Services Vacation Care	Centre-Based Care	100 Ross Street	INVERELL	NSW	2360	40	Meeting NQS	MT	No	No	No	8	151.124	-29.7711	2	2	2	2	3.42162	3.02769	0.559024	0.476143	0.523657	0.538952	0.549129	0.46461	0.362452	2.40822	0.496281	1195.53	211769	0	0	0	0	0	0	0	0	0	0
282	Ayr Community Kindergarten Mackenzie Street Campus	Centre-Based Care	158 Mackenzie Street	AYR	QLD	4807	24	Exceeding NQS	EXD	No	No	No	8	147.41	-19.5786	3	3	3	3	2.2724	3.13667	0.481362	0.399808	0.403485	0.380369	0.386185	0.406408	0.395023	2.90151	0.40752	69648	77203.5	0	0	0	0	0	0	0	0	0	0
283	Bundarra Pre-School	Centre-Based Care	9 Court Street	BUNDARRA	NSW	2359	20	Meeting NQS	WT	No	No	No	8	151.074	-30.1705	2	2	2	2	3.19564	2.87589	0.691269	0.64354	0.635336	0.564005	0.597122	0.533662	0.445879	2.34526	0.587259	50146.7	215571	0	0	0	0	0	0	0	0	0	0
284	Mansfield Community Cubbyhouse	Centre-Based Care	10 Davies Street	MANSFIELD	VIC	3722	50	Exceeding NQS	EXD	Yes	No	No	4	146.088	-37.0557	3	3	3	3	3.0583	2.8674	0.501983	0.488783	0.490904	0.514675	0.53905	0.537554	0.464037	2.98762	0.505284	469.832	66957.1	0	0	0	189.171	1661.6	0	0	0	0	0
285	The Farmhouse	Centre-Based Care	Lot 10 Maroondah Highway	MANSFIELD	VIC	3722	107	Meeting NQS	MT	Yes	No	No	4	146.137	-37.0451	3	3	3	3	3.14858	3.03127	0.462381	0.369416	0.358921	0.477839	0.484979	0.489377	0.415642	3.02998	0.436936	5475.2	66883.8	0	0	0	0	0	0	0	0	0	0
286	Ayr Community Kindy MacMillan Street Campus	Centre-Based Care	110-112 Macmillan Street	AYR	QLD	4807	24	Exceeding NQS	EXD	No	No	No	8	147.406	-19.5778	3	3	3	3	2.2724	3.13667	0.520106	0.475072	0.455417	0.416772	0.440878	0.429517	0.43615	2.90151	0.453416	69201.8	76757.6	0	0	0	0	0	0	0	0	0	0
287	Mansfield Kindergarten	Centre-Based Care	64 Ailsa Street	MANSFIELD	VIC	3722	62	Exceeding NQS	EXD	No	No	No	8	146.089	-37.0546	3	3	3	3	3.0583	2.8674	0.478767	0.466967	0.470517	0.528333	0.526183	0.556867	0.489367	2.98762	0.502429	316.882	66825.3	0	0	275.087	664.053	1661.85	0	0	0	0	0
288	Mansfield Community Cubby House OSHC	Centre-Based Care	64 Ailsa St	MANSFIELD	VIC	3722	30	Meeting NQS	WT	No	No	Yes	7	146.089	-37.0546	3	3	3	3	3.0583	2.8674	NA	NA	NA	NA	NA	NA	NA	2.98762	NA	316.882	66825.3	0	0	275.087	664.053	1661.85	0	0	0	0	0
289	Burdekin Family Day Care Scheme Inc	Family Day Care	1 Cox Street	AYR	QLD	4807	0	Working Towards NQS	WT	No	No	No	8	147.411	-19.5661	3	3	3	3	2.2724	3.13667	0.603206	0.541772	0.510231	0.48775	0.557428	0.509041	0.537013	2.90151	0.535206	69176.1	76725.2	0	0	0	0	0	0	0	0	0	0
290	KCL Family Day Care	Family Day Care	6c Brewery Street	INVERELL	NSW	2360	0	Meeting NQS	MT	No	No	No	8	151.133	-29.7868	2	2	2	2	3.42162	3.02769	0.584056	0.512621	0.556744	0.547396	0.596932	0.52913	0.432209	2.40822	0.537013	652.639	210734	0	0	0	0	1464.71	0	0	0	0	0
291	KCL Child Care Services	Centre-Based Care	6c Brewery St	INVERELL	NSW	2360	37	Meeting NQS	MT	Yes	No	Yes	3	151.133	-29.7868	2	2	2	2	3.42162	3.02769	NA	NA	NA	NA	NA	NA	NA	2.40822	NA	652.639	210734	0	0	0	0	1464.71	0	0	0	0	0
292	Shine Bright Nyah West Kindergarten	Centre-Based Care	Lloyd Street	NYAH WEST	VIC	3595	25	Meeting NQS	MT	No	No	No	8	143.344	-35.1865	2	3	3	3	2.41464	2.80709	0.285714	0.283915	0.26831	0.287775	0.342241	0.320056	0.283181	2.70362	0.295885	3668.12	251051	0	0	0	0	0	0	0	0	0	0
293	Tottenham War Memorial Early Childhood Centre	Centre-Based Care	73 Merilba Street	TOTTENHAM	NSW	2873	20	Meeting NQS	MT	Yes	No	No	4	147.356	-32.2453	2	2	2	2	3.82413	3.76579	0.286674	0.376788	0.448633	0.346345	0.359566	0.3528	0.259933	2.59832	0.347248	92320.7	358388	0	0	0	0	0	0	0	0	0	0
294	Rainbow Kindergarten	Centre-Based Care	46 Taverner Street	RAINBOW	VIC	3424	24	Meeting NQS	MT	No	No	No	8	141.997	-35.8982	2	3	3	2	2.15468	2.32228	0.21069	0.203929	0.220282	0.228153	0.255944	0.236879	0.239176	2.41283	0.227865	46943.1	236545	0	0	0	0	0	0	0	0	0	0
295	Bright Horizons Australia Childcare Ayr	Centre-Based Care	96 Young Street	AYR	QLD	4807	75	Working Towards NQS	WT	Yes	No	No	4	147.4	-19.5711	3	3	3	3	2.23008	3.14612	0.649326	0.685004	0.632319	0.659611	0.625322	0.645819	0.609693	2.89603	0.64387	68291.8	75845.8	0	0	0	0	0	0	0	0	0	0
296	Cleve District Children's Centre	Centre-Based Care	East Terrace	CLEVE	SA	5640	45	Exceeding NQS	EXD	No	No	No	8	136.497	-33.7026	3	4	3	3	3.07721	3.20945	0.251647	0.298407	0.252625	0.284125	0.321925	0.271676	0.235892	3.21444	0.273757	99.6773	267176	0	11.9934	1258.47	1699.35	2965.54	0	0	0	0	0
297	C&K Tara Childcare Centre	Centre-Based Care	Fry Street	TARA	QLD	4421	53	Meeting NQS	MT	Yes	No	No	4	150.459	-27.2823	3	3	2	3	3.01448	3.18134	0.446678	0.380158	0.382841	0.375585	0.353851	0.403441	0.235695	2.86597	0.368321	467.981	158623	0	0	0	213.309	2495.27	0	0	0	0	0
298	Lillie's Cubby House	Centre-Based Care	1 Gordon Street	AYR	QLD	4807	75	Meeting NQS	MT	Yes	No	Yes	3	147.398	-19.5683	3	3	3	3	2.23008	3.14612	0.659344	0.609856	0.621222	0.6263	0.636056	0.658956	0.636422	2.89603	0.635451	68018.3	75571.3	0	0	0	0	0	0	0	0	0	0
299	Wendy and Julie's Day Care	Centre-Based Care	222 Maybe Street	BOMBALA	NSW	2632	26	Meeting NQS	MT	Yes	No	No	4	149.233	-36.9163	2	3	3	3	3.02126	3.17277	0.57265	0.561645	0.589984	0.580997	0.605333	0.591957	0.490141	2.86567	0.570387	39.1734	212617	46.1809	183.904	745.33	996.992	2044.86	0	0	0	0	0
300	Ngallingnee Jarjum Tabulam & District Community Preschool Inc	Centre-Based Care	24-26 Court St	TABULAM	NSW	2469	20		NA	No	No	No	8	152.568	-28.8914	3	2	2	2	3.49029	3.73513	0.724571	0.626482	0.763686	0.783145	0.736154	0.759339	0.492611	2.70424	0.697998	511.652	86881.7	0	0	0	0	2330.6	0	0	0	0	0
301	Kangaroo Inn Preschool	Centre-Based Care	2329 Beachport Rd - Penola Rd	KANGAROO INN	SA	5280	15		NA	No	Yes	No	6	140.247	-37.3379	3	3	3	3	2.13405	2.19032	0.484293	0.441778	0.444109	0.510616	0.541829	0.535376	0.544088	2.72073	0.500298	6129.89	318824	0	0	0	0	0	0	0	0	0	0
302	Rendelsham Preschool	Centre-Based Care	Nilsson Street	RENDELSHAM	SA	5280	15	Exceeding NQS	EXD	No	No	No	8	140.226	-37.5512	2	3	2	3	2.14533	2.25018	0.573607	0.48324	0.436853	0.592651	0.569982	0.600821	0.609533	2.39925	0.552384	247.556	324709	0	0	597.114	908.264	2013.9	0	0	0	0	0
303	Bombala Preschool	Centre-Based Care	Bombala Preschool Kindergarten, 19 Wellington Street	BOMBALA	NSW	2632	20	Meeting NQS	MT	No	No	No	8	149.244	-36.9099	2	3	3	3	3.02126	3.17277	0.566993	0.591971	0.619617	0.610433	0.607914	0.592762	0.536567	2.86567	0.589465	472.31	211856	0	0	0	99.1877	2046.84	0	0	0	0	0
304	Moonta Area School OSHC	Centre-Based Care	Blanche Tce	MOONTA	SA	5558	20	Meeting NQS	MT	No	No	Yes	7	137.592	-34.0692	3	4	3	3	2.98127	3.20183	0.277748	0.294321	0.266931	0.276338	0.353952	0.283995	0.25466	3.19718	0.286849	1.47673	138314	89.8801	199.805	723.511	1002.18	2181.54	0	0	0	0	0
305	Moonta Kindergarten	Centre-Based Care	Blanche Terrace	MOONTA	SA	5558	30	Exceeding NQS	EXD	No	No	No	8	137.592	-34.0692	3	4	3	3	2.98127	3.20183	NA	NA	NA	NA	NA	NA	NA	3.19718	NA	1.47673	138314	89.8801	199.805	723.511	1002.18	2181.54	0	0	0	0	0
306	Nimmitabel Preschool	Centre-Based Care	19 Kirke Street	NIMMITABEL	NSW	2631	19	Exceeding NQS	MT	No	No	No	8	149.285	-36.5143	2	2	3	3	3.39084	3.31922	0.621881	0.630263	0.657286	0.663223	0.696519	0.588368	0.518647	2.78501	0.62517	230.961	158185	0	0	585.09	885.833	2025.36	0	0	0	0	0
307	Paisley Park Early Learning Centre Urangan	Centre-Based Care	61 Miller Street	URANGAN	QLD	4655	75	Exceeding NQS	EXD	Yes	No	Yes	3	152.903	-25.2921	3	3	2	3	NA	NA	0.316083	0.318732	0.350068	0.328975	0.403728	0.372035	0.295212	NA	0.34069	1032.22	120421	0	0	0	0	0	0	0	0	0	0
308	Mitta Valley OSHC	Centre-Based Care	3790 Omeo Hwy	ESKDALE	VIC	3701	15	Meeting NQS	MT	No	No	Yes	7	147.251	-36.4653	3	3	3	3	2.91591	2.51073	0.575842	0.624385	0.68118	0.650453	0.699223	0.66116	0.612935	2.90444	0.643597	33469.5	62578.9	0	0	0	0	0	0	0	0	0	0
309	Bay Explorers Early Learning	Centre-Based Care	754 Boat Harbour Dr	URANGAN	QLD	4655	100	Exceeding NQS	EXD	Yes	No	No	4	152.894	-25.2937	3	3	2	3	3.03496	3.493	0.475765	0.472474	0.514074	0.468184	0.524719	0.532442	0.471361	2.92133	0.494146	58.4576	120054	0	91.4476	565.978	896.871	1397.66	0	0	0	0	0
310	Three Springs Early Childcare Centre	Centre-Based Care	17 Mayrhofer St	THREE SPRINGS	WA	6519	19		NA	Yes	No	No	4	115.761	-29.5357	4	4	4	4	3.43139	3.49458	0.197685	0.186086	0.196053	0.194336	0.239353	0.224597	0.208744	3.821	0.206693	299.647	259545	0	0	341.642	800.892	1908.51	0	0	0	0	0
311	Mathoura Preschool	Centre-Based Care	Lawrence Street	MATHOURA	NSW	2710	20	Meeting NQS	MT	No	No	No	8	144.897	-35.8155	3	3	3	3	2.9237	3.3002	0.318464	0.315264	0.331052	0.31889	0.368617	0.355617	0.306286	3.03732	0.330599	733.726	110838	0	0	0	0	1354.15	0	0	0	0	0
312	Goodstart Early Learning Point Vernon	Centre-Based Care	38 Murphy Street	HERVEY BAY	QLD	4655	65	Meeting NQS	EXD	Yes	No	No	4	152.821	-25.2646	3	3	2	3	3.03496	3.493	0.463625	0.423807	0.498059	0.483862	0.570209	0.556795	0.429859	2.92133	0.489459	2563.66	122458	0	0	0	0	0	0	0	0	0	0
313	Torquay Kids Early Learning Centre	Centre-Based Care	44 Totness Street	TORQUAY	QLD	4655	70	Meeting NQS	MT	Yes	No	No	4	152.867	-25.2878	3	3	2	3	3.03496	3.493	0.343267	0.274347	0.326133	0.306297	0.353303	0.42518	0.332622	2.92133	0.337307	491.725	120279	0	0	0	182.021	1897.72	0	0	0	0	0
314	Lake Bolac & District Kindergarten	Centre-Based Care	1 Montgomery Street	LAKE BOLAC	VIC	3351	37	Working Towards NQS	WT	No	Yes	No	6	142.833	-37.7246	2	3	3	3	2.32208	2.34225	0.419311	0.259463	0.323065	0.363451	0.300328	0.257044	0.279837	2.61072	0.314643	1582.45	62295.9	0	0	0	0	0	0	0	0	0	0
315	Busy Bees at Fraser Coast	Centre-Based Care	19 Southerden Street	TORQUAY	QLD	4655	74	Meeting NQS	EXD	Yes	No	No	4	152.875	-25.293	3	3	2	3	3.03496	3.493	0.469486	0.408891	0.46232	0.467763	0.483346	0.483137	0.43524	2.92133	0.458598	253.214	119799	0	0	475.496	943.81	2022.85	0	0	0	0	0
316	Helping Hands Torquay	Centre-Based Care	Torquay State school, Tavistock St	TORQUAY	QLD	4655	60	Exceeding NQS	EXD	No	No	Yes	7	152.865	-25.2876	3	3	2	3	3.03496	3.493	0.347838	0.262813	0.358662	0.323663	0.406575	0.376312	0.282413	2.92133	0.336896	485.251	120271	0	0	0	243.39	1882.2	0	0	0	0	0
317	Hervey Bay Family Day Care Scheme	Family Day Care	37 Tavistock Street	TORQUAY	QLD	4655	0	Meeting NQS	EXD	No	No	No	8	152.864	-25.29	3	3	2	3	3.03496	3.493	0.405983	0.3544	0.420467	0.435217	0.42705	0.459483	0.382267	2.92133	0.412124	184.622	119971	0	0	551.357	930.418	2028.6	0	0	0	0	0
318	Gin Gin Family Day Care Scheme	Family Day Care	37 Tavistock St	TORQUAY	QLD	4655	0	Meeting NQS	WT	No	No	No	8	152.864	-25.29	3	3	2	3	3.03496	3.493	NA	NA	NA	NA	NA	NA	NA	2.92133	NA	184.622	119971	0	0	551.357	930.418	2028.6	0	0	0	0	0
319	Chatsworth Occasional Child Care	Centre-Based Care	Caramut-Chatsworth Road	CHATSWORTH	VIC	3379	30	Meeting NQS	MT	No	No	No	8	142.618	-37.8795	2	2	3	3	2.1975	2.29179	0.536496	0.323949	0.345742	0.486865	0.462712	0.364318	0.440888	2.41488	0.422996	13832	93994.4	0	0	0	0	0	0	0	0	0	0
320	East Street Kindy	Centre-Based Care	71 East Street	HERVEY BAY	QLD	4655	25	Exceeding NQS	EXD	No	No	No	8	152.855	-25.2882	3	3	2	3	3.03496	3.493	0.300831	0.292419	0.310544	0.342797	0.310483	0.375622	0.282742	2.92133	0.316491	248.34	120040	0	0	439.252	934.679	2534.58	0	0	0	0	0
321	Aussie Kindies Early Learning Torquay	Centre-Based Care	143 Colyton Street	TORQUAY	QLD	4655	75	Meeting NQS	MT	Yes	No	No	4	152.875	-25.2994	3	3	2	3	3.03496	3.493	0.544854	0.475262	0.544112	0.525725	0.538858	0.581733	0.479067	2.92133	0.527088	1039.39	119015	0	0	0	0	0	0	0	0	0	0
322	Helping Hands Sandy Strait	Centre-Based Care	Sandy Strait State School, Lot 51 Robert St	URANGAN	QLD	4655	60	Meeting NQS	MT	No	No	Yes	7	152.876	-25.3006	3	3	2	3	3.07544	3.73394	0.551913	0.485513	0.559288	0.53535	0.55585	0.5541	0.4962	2.96823	0.53403	1160.17	118896	0	0	0	0	0	0	0	0	0	0
323	Bayside Kids Outside School Hours Care	Centre-Based Care	18 Neils St	PIALBA	QLD	4655	35	Meeting NQS	MT	No	No	Yes	7	152.846	-25.2862	3	3	2	3	3.03496	3.493	0.290767	0.221406	0.271179	0.302727	0.315324	0.3629	0.272997	2.92133	0.291043	369.649	120152	0	0	0	1380.88	3539.28	0	0	0	0	0
324	Carcoola Children's Centre	Centre-Based Care	39 Bridge Street	TUMBARUMBA	NSW	2653	79	Exceeding NQS	EXD	Yes	No	Yes	3	148.014	-35.7776	3	3	3	3	2.89921	2.73754	0.539112	0.524302	0.602811	0.585344	0.598242	0.586933	0.494046	2.93946	0.561541	43080.1	60022.5	0	0	0	0	0	0	0	0	0	0
325	Wallaroo Primary School & Community OSHC	Centre-Based Care	12A Hughes Street	WALLAROO	SA	5556	60	Meeting NQS	WT	No	No	Yes	7	137.623	-33.9318	3	4	3	3	2.94031	3.13438	0.104553	0.110772	0.0897328	0.0805121	0.105259	0.120028	0.112081	3.17912	0.103277	109.66	147782	0	0	630.824	967.852	2684.98	0	0	0	0	0
326	Alexandra Baby Care	Centre-Based Care	13 Coster Street	ALEXANDRA	VIC	3714	29	Meeting NQS	MT	Yes	No	No	4	145.708	-37.1933	3	3	3	3	3.1517	2.69889	0.459409	0.495038	0.45885	0.502098	0.5154	0.523752	0.451497	2.9751	0.486578	173.435	59848.1	0	0	1036.18	1528.97	3337.89	0	0	0	0	0
327	Apollo Bay Kindergarten	Centre-Based Care	69 McLachlan Street	APOLLO BAY	VIC	3233	24	Exceeding NQS	EXD	No	No	No	8	143.664	-38.7547	2	3	3	3	2.46858	2.37076	0.587162	0.579744	0.558364	0.62463	0.559956	0.584293	0.573231	2.63989	0.581054	529.35	61069.6	0	0	0	0	1463.29	0	0	0	0	0
328	Alexandra & District Kindergarten	Centre-Based Care	15 Bayley Street	ALEXANDRA	VIC	3714	46	Meeting NQS	MT	No	No	No	8	145.709	-37.1923	3	3	3	3	3.1517	2.69889	0.4814	0.47334	0.4095	0.47608	0.47364	0.49028	0.42684	2.9751	0.461583	53.3459	59722.9	0	200.634	1367.07	1748.06	3431.78	0	0	0	0	0
329	Hopetoun Preschool	Centre-Based Care	87 Mandeville Street	HOPETOUN	VIC	3396	27	Meeting NQS	MT	No	No	No	8	142.363	-35.7301	2	3	2	2	2.13909	2.29549	0.198273	0.195436	0.200534	0.232914	0.264453	0.237607	0.2381	2.2391	0.223902	344.851	238840	0	0	267.671	795.571	1966.22	0	0	0	0	0
330	Star Of The Sea Outside School Hours Care	Centre-Based Care	Hughes Road	TORQUAY	QLD	4655	59	Meeting NQS	WT	No	No	Yes	7	152.874	-25.3064	3	3	2	3	3.07544	3.73394	0.517088	0.49024	0.5564	0.545484	0.541812	0.605092	0.430108	2.96823	0.526603	1859.08	118153	0	93.9122	1082.38	2071.55	5464.68	0	0	0	0	0
331	Condy Park Pre School and Kindergarten	Centre-Based Care	Old Maryborough Road, Pialba	HERVEY BAY	QLD	4655	75	Exceeding NQS	EXD	Yes	No	No	4	152.83	-25.2831	3	3	2	3	3.03496	3.493	0.384909	0.366594	0.389365	0.362922	0.397448	0.434833	0.337193	2.92133	0.381895	465.76	120306	0	0	0	652.326	3633.55	0	0	0	0	0
332	Apollo Bay Child Care Services	Centre-Based Care	2-4 Pengilley Avenue	APOLLO BAY	VIC	3233	42	Meeting NQS	MT	Yes	No	No	4	143.665	-38.7539	2	3	3	3	2.46858	2.37076	0.8374	0.89665	0.79365	0.8527	0.83065	0.8271	0.85275	2.63989	0.841557	493.29	60965.2	0	0	0	136.56	1530.41	0	0	0	0	0
333	Murrindindi Family Day Care	Family Day Care	28 Perkins St	ALEXANDRA	VIC	3714	0	Meeting NQS	MT	No	No	No	8	145.71	-37.1908	3	3	3	3	3.1517	2.69889	0.483667	0.487467	0.452878	0.498278	0.515789	0.526522	0.415533	2.9751	0.482876	92.8583	59567	0	113.396	1451.24	1832.75	3405.12	0	0	0	0	0
334	BAYSIDE EARLY LEARNERS	Centre-Based Care	16 Magnolia Street	HERVEY BAY	QLD	4655	72	Meeting NQS	EXD	Yes	No	No	4	152.857	-25.2984	3	3	2	3	3.03496	3.493	0.489691	0.414115	0.48177	0.464076	0.494239	0.520182	0.423215	2.92133	0.469613	951.034	118838	0	0	0	0	618.766	0	0	0	0	0
335	Star Of The Sea Catholic Child Care Centre	Centre-Based Care	64 Washington Drive	WONDUNNA	QLD	4655	75	Meeting NQS	MT	Yes	No	No	4	152.873	-25.3079	3	3	2	3	3.07544	3.73394	0.536743	0.471343	0.5734	0.583014	0.538557	0.586429	0.474586	2.96823	0.537724	2000.36	117950	0	0	0	0	0	0	0	0	0	0
336	Wallaroo Preschool Centre	Centre-Based Care	11 Elizabeth Street	WALLAROO	SA	5556	38	Exceeding NQS	EXD	No	No	No	8	137.629	-33.9303	3	4	3	3	2.94031	3.13438	0.162974	0.159847	0.159105	0.192205	0.219684	0.157747	0.1555	3.17912	0.172438	123.247	147450	0	0	678.321	1404.27	3382.3	0	0	0	0	0
337	Helping Hands Kawungan	Centre-Based Care	Kawungan State School, 12-38 Grevillea St	KAWUNGAN	QLD	4655	75	Meeting NQS	MT	No	No	Yes	7	152.85	-25.2975	3	3	2	3	3.03496	3.493	0.437679	0.355457	0.438971	0.421493	0.42885	0.473171	0.315157	2.92133	0.410111	944.843	118843	0	0	0	0	950.134	0	0	0	0	0
338	Beach Road Child Care Centre	Centre-Based Care	Fraser Shores Shopping Plaza P/L, 79 Boat Harbour Drive Pialba	PIALBA	QLD	4655	75		NA	Yes	No	Yes	3	152.829	-25.2877	3	3	2	3	3.03496	3.493	0.450169	0.398625	0.468225	0.471863	0.43375	0.514706	0.373475	2.92133	0.444402	84.9019	119742	0	143.227	1322.04	2013.98	4092.41	0	0	0	0	0
339	Happy Kidz Child Care	Centre-Based Care	15 Kilkerran Terrace	MAITLAND	SA	5573	36	Meeting NQS	WT	Yes	No	No	4	137.675	-34.3766	3	4	3	3	2.72817	3.13395	0.283591	0.318512	0.27986	0.326543	0.377124	0.297909	0.260562	3.14369	0.3063	373.341	109175	0	0	0	665.581	1926.03	0	0	0	0	0
340	Smithton Outside School Hours Care	Centre-Based Care	Smithton Primary School, 27-43 Grant St	SMITHTON	TAS	7330	40	Meeting NQS	MT	No	No	Yes	7	145.116	-40.8484	2	2	3	3	1.98883	1.95085	0.599136	0.592288	0.542434	0.605457	0.590598	0.606603	0.597331	2.32328	0.59055	3426.78	92867.8	0	0	0	0	0	0	0	0	0	0
341	St Mary Mackillop School OSHC	Centre-Based Care	6 Young Street	WALLAROO	SA	5556	30	Meeting NQS	EXD	No	No	Yes	7	137.631	-33.9316	3	4	3	3	2.94031	3.13438	0.231764	0.2443	0.233273	0.239155	0.318818	0.236027	0.2243	3.17912	0.246805	198.225	147124	0	0	743.005	1716.79	3623.85	0	0	0	0	0
342	Goodstart Early Learning Pialba	Centre-Based Care	55 Boat Harbour Drive	PIALBA	QLD	4655	74	Exceeding NQS	EXD	Yes	No	No	4	152.825	-25.2869	3	3	2	3	3.03496	3.493	0.497807	0.431	0.4701	0.471407	0.487529	0.519143	0.410993	2.92133	0.469711	51.5538	119793	0	326.442	1365.93	2046.13	4376.6	0	0	0	0	0
343	Central Yorke Early Learning Centre	Centre-Based Care	Maitland Area School, 4-24 Junction Rd	MAITLAND	SA	5573	41	Exceeding NQS	EXD	No	Yes	No	6	137.673	-34.3672	3	4	3	3	2.72817	3.13395	0.211195	0.233842	0.212411	0.291871	0.325284	0.218521	0.215284	3.14369	0.244058	358.128	109916	0	0	118.413	840.199	2052.73	0	0	0	0	0
344	Bay Explorers Early Learning, Urraween	Centre-Based Care	2 Links Court	URRAWEEN	QLD	4655	109	Exceeding NQS	EXD	Yes	No	No	4	152.836	-25.2953	3	3	2	3	3.03496	3.493	0.518543	0.384596	0.480135	0.443491	0.460491	0.47143	0.382461	2.92133	0.448735	882.9	118908	0	0	0	0	1810.09	0	0	0	0	0
345	Kids & Co Moore Park Beach	Centre-Based Care	1 Murdochs Rd, 4702	MOORE PARK BEACH	QLD	4670	58	Exceeding NQS	EXD	Yes	No	No	4	152.283	-24.7276	3	3	2	3	2.78035	3.20847	0.600472	0.673062	0.64308	0.663295	0.689707	0.737618	0.693483	2.83147	0.671531	14973.1	193216	0	0	0	0	0	0	0	0	0	0
346	Giggles Early Learning	Centre-Based Care	19 Smith Street	SMITHTON	TAS	7330	34	Exceeding NQS	EXD	Yes	No	Yes	3	145.124	-40.842	2	2	3	3	1.98883	1.95085	0.518291	0.484597	0.437806	0.487211	0.527217	0.5416	0.519334	2.32328	0.502294	3404.14	92320.8	0	0	0	0	0	0	0	0	0	0
347	Xavier Catholic College Outside School Hours Care	Centre-Based Care	Wide Bay Drive	ELI WATERS	QLD	4655	45	Meeting NQS	MT	No	No	Yes	7	152.804	-25.2848	3	3	2	3	3.03496	3.493	0.466867	0.390524	0.46871	0.481662	0.444967	0.536648	0.397736	2.92133	0.455302	1136.51	119812	0	0	0	0	0	0	0	0	0	0
348	Xavier Kindergarten, Eli Waters	Centre-Based Care	Wide Bay Dr	ELI WATERS	QLD	4655	22	Meeting NQS	MT	No	No	No	8	152.804	-25.2848	3	3	2	3	3.03496	3.493	NA	NA	NA	NA	NA	NA	NA	2.92133	NA	1136.51	119812	0	0	0	0	0	0	0	0	0	0
349	Circular Head Child Care Centre	Centre-Based Care	Circular Head Child Care Cent, 1 Margaret St	SMITHTON	TAS	7330	58	Meeting NQS	MT	Yes	No	No	4	145.127	-40.8379	2	2	3	3	1.98883	1.95085	0.544039	0.504528	0.485806	0.528772	0.574839	0.579089	0.540511	2.32328	0.536798	3734.27	92185.2	0	0	0	0	0	0	0	0	0	0
350	Kites Vacation Care	Centre-Based Care	33a, King St	SMITHTON	TAS	7330	35	Meeting NQS	MT	No	No	No	8	145.127	-40.8402	2	2	3	3	1.98883	1.95085	NA	NA	NA	NA	NA	NA	NA	2.32328	NA	3448.09	92105.7	0	0	0	0	0	0	0	0	0	0
351	Helping Hands Yarrilee	Centre-Based Care	Yarrilee State School, 15 Scrub Hill Road Dundowran	HERVEY BAY	QLD	4655	60	Meeting NQS	MT	No	No	Yes	7	152.805	-25.2895	3	3	2	3	3.03496	3.493	0.513105	0.38588	0.46212	0.51056	0.45379	0.501065	0.37067	2.92133	0.456741	797.497	119248	0	0	0	0	1202.6	0	0	0	0	0
352	Stratford Kindergarten	Centre-Based Care	15 Dixon Street	STRATFORD	VIC	3862	55	Exceeding NQS	EXD	No	No	No	8	147.191	-37.509	3	3	3	3	2.92431	2.78895	0.674802	0.681051	0.695163	0.741611	0.709674	0.698558	0.559407	2.95221	0.680038	60856.1	129060	0	0	0	0	0	0	0	0	0	0
353	Goodstart Early Learning Dundowran	Centre-Based Care	26 Scrub Hill Road	HERVEY BAY	QLD	4655	75	Exceeding NQS	EXD	Yes	No	No	4	152.804	-25.2899	3	3	2	3	3.03496	3.493	0.494417	0.3926	0.535583	0.52585	0.43505	0.515967	0.4357	2.92133	0.476452	958.281	119185	0	0	0	0	433.052	0	0	0	0	0
354	Merriwa Pre-School And Activity Centre Incorporated	Centre-Based Care	43 Bow Street	MERRIWA	NSW	2329	44	Meeting NQS	MT	No	No	Yes	7	150.354	-32.1416	3	3	3	3	4.21383	3.97701	0.491391	0.63135	0.607093	0.63989	0.422421	0.579241	0.55005	3.36514	0.560205	327.998	121521	0	0	265.533	761.113	2045.11	0	0	0	0	0
355	C&K Oaks Beach Community Kindergarten	Centre-Based Care	Cnr Sea Esplanade & Zunker St	BURNETT HEADS	QLD	4670	25	Exceeding NQS	EXD	No	No	No	8	152.419	-24.7721	3	3	3	3	3.04533	3.40067	0.311622	0.340664	0.42259	0.382436	0.397919	0.523381	0.361864	3.07433	0.391497	12973.8	184755	0	0	0	0	0	0	0	0	0	0
356	Fraser Coast Family Day Care	Family Day Care	21 Heathland Ave	WONDUNNA	QLD	4655	0		NA	No	No	No	8	152.869	-25.3234	3	3	2	3	3.07544	3.73394	0.6205	0.613242	0.660573	0.633047	0.65754	0.668815	0.602765	2.96823	0.63664	3837.82	116009	0	0	0	0	0	0	0	0	0	0
357	Perenjori Early Childhood Centre	Centre-Based Care	Lot 31 Loading Street	PERENJORI	WA	6620	19	Exceeding NQS	EXD	Yes	No	Yes	3	116.67	-29.3845	4	4	4	4	3.08861	3.56808	0.274393	0.264215	0.270295	0.299475	0.330083	0.288758	0.278776	3.77611	0.286571	92899.6	287008	0	0	0	0	0	0	0	0	0	0
358	Lightning Ridge Preschool	Centre-Based Care	2 Pandora Street	LIGHTNING RIDGE	NSW	2834	20	Meeting NQS	MT	No	No	No	8	147.979	-29.4321	4	4	4	4	4.04615	7.61116	0.256732	0.215398	0.239155	0.260188	0.247897	0.234512	0.2084	4.60955	0.237469	6130.7	493684	0	0	0	0	0	0	0	0	0	0
359	Alexandra Bay State School Kindergarten	Centre-Based Care	Alexandra Bay State School, Lot 1 Cape Tribulation Road	DIWAN	QLD	4873	6		NA	No	Yes	No	6	145.422	-16.2142	4	3	3	3	2.47419	3.22861	0.833734	0.807597	0.820081	0.820081	0.815839	0.824325	0.809625	3.11713	0.818755	30426.5	92595.6	0	0	0	0	0	0	0	0	0	0
360	St James Lutheran Community Kindergarten Hervey Bay	Centre-Based Care	138-172 Pantlins Lane	URRAWEEN	QLD	4655	48	Meeting NQS	MT	Yes	No	No	4	152.813	-25.2974	3	3	2	3	3.03496	3.493	0.526333	0.409358	0.504072	0.506281	0.502481	0.521556	0.399686	2.92133	0.481395	242.282	118366	0	0	667.658	1085.29	2519.98	0	0	0	0	0
361	St James Lutheran College Outside School Hours Care	Centre-Based Care	138-172 Pantlins Lane	URRAWEEN	QLD	4655	45	Exceeding NQS	EXD	No	No	Yes	7	152.813	-25.2974	3	3	2	3	3.03496	3.493	NA	NA	NA	NA	NA	NA	NA	2.92133	NA	242.282	118366	0	0	667.658	1085.29	2519.98	0	0	0	0	0
362	Sunshine Kindy Christian Education and Care Service	Centre-Based Care	171 Pantlins Lane	URRAWEEN	QLD	4655	20	Exceeding NQS	EXD	Yes	No	No	4	152.816	-25.2986	3	3	2	3	3.03496	3.493	0.4942	0.412589	0.504356	0.525222	0.529544	0.510089	0.4168	2.92133	0.484686	527.212	118255	0	0	0	0	1885.83	0	0	0	0	0
363	Lightning Ridge Preschool Centre	Centre-Based Care	93-95 Pandora St	LIGHTNING RIDGE	NSW	2834	15		NA	No	No	No	8	147.99	-29.4264	4	4	4	4	4.04615	7.61116	0.239487	0.211771	0.235692	0.261313	0.245837	0.225142	0.198489	4.60955	0.231105	7469.29	492336	0	0	0	0	0	0	0	0	0	0
364	Marysville and District Kindergarten Association Inc	Centre-Based Care	15 Falls Rd	MARYSVILLE	VIC	3779	60	Meeting NQS	MT	Yes	Yes	Yes	1	145.749	-37.512	3	3	3	3	2.96857	2.6263	0.643684	0.64605	0.6707	0.672471	0.669578	0.685209	0.69735	2.93248	0.669292	7668.1	71564	0	0	0	0	0	0	0	0	0	0
365	Walanbaa Dhurrali Early Learning Centre	Centre-Based Care	Lot 95, 115-121 Pandora Street	LIGHTNING RIDGE	NSW	2834	24		NA	Yes	No	No	4	147.991	-29.4254	4	4	4	4	4.04615	7.61116	0.26892	0.23272	0.2609	0.36042	0.29184	0.25635	0.20128	4.60955	0.26749	7699.4	492106	0	0	0	0	0	0	0	0	0	0
366	Little Diggers Pre-school & Child Care Centre	Centre-Based Care	24 Kaolin Street	LIGHTNING RIDGE	NSW	2834	34	Meeting NQS	MT	Yes	No	No	4	147.98	-29.4264	4	4	4	4	4.04615	7.61116	0.281446	0.229608	0.231669	0.320938	0.2714	0.251038	0.211162	4.60955	0.256752	6615.16	493301	0	0	0	0	0	0	0	0	0	0
367	Fraser Coast Anglican College Roos Care	Centre-Based Care	Doolong South Road	HERVEY BAY	QLD	4655	50	Meeting NQS	EXD	No	No	Yes	7	152.85	-25.3246	3	3	2	3	3.07544	3.73394	0.662786	0.640103	0.712707	0.672167	0.669131	0.674483	0.587769	2.96823	0.659878	4238.8	115552	0	0	0	0	0	0	0	0	0	0
368	Fraser Coast Anglican College Early Learning Centre	Centre-Based Care	Doolong South Road	WONDUNNA	QLD	4655	69	Exceeding NQS	EXD	Yes	No	No	4	152.85	-25.3246	3	3	2	3	3.07544	3.73394	NA	NA	NA	NA	NA	NA	NA	2.96823	NA	4238.8	115552	0	0	0	0	0	0	0	0	0	0
369	Tingha Pre-School	Centre-Based Care	Tingha Pre School 62 Ruby St	TINGHA	NSW	2369	20	Meeting NQS	MT	No	No	No	8	151.214	-29.9582	2	2	2	2	3.1771	2.92902	0.575109	0.548731	0.534862	0.554236	0.564009	0.51604	0.388828	2.35102	0.525973	23097.7	202770	0	0	0	0	0	0	0	0	0	0
370	Streaky Bay Area School OSHC	Centre-Based Care	109 Wells Street	STREAKY BAY	SA	5680	30	Meeting NQS	MT	No	No	No	8	134.201	-32.7979	4	5	4	5	3.26026	3.25683	0.0974049	0.1041	0.105656	0.111251	0.148916	0.111316	0.104849	4.08618	0.111928	2414.54	548957	0	0	0	0	0	0	0	0	0	0
371	Bremer Bay Occasional Child Care Centre	Centre-Based Care	1 Mary St	BREMER BAY	WA	6338	15	Meeting NQS	MT	Yes	No	No	4	119.379	-34.3924	2	2	2	2	1.8776	1.91645	0.274086	0.266951	0.244731	0.339119	0.335669	0.283037	0.244186	1.96568	0.283969	79423.8	461834	0	0	0	0	0	0	0	0	0	0
372	Trundle Children's Centre	Centre-Based Care	Railway Parade	TRUNDLE	NSW	2875	39	Meeting NQS	MT	Yes	No	Yes	3	147.712	-32.924	2	2	3	2	3.76271	4.0735	0.287341	0.359154	0.470429	0.434036	0.428989	0.412568	0.348061	2.80604	0.391511	111748	261588	0	0	0	0	0	0	0	0	0	0
373	Edenhope Kindergarten	Centre-Based Care	52 Langford Street	EDENHOPE	VIC	3318	46	Meeting NQS	MT	No	No	No	8	141.3	-37.0368	2	3	2	2	2.06106	2.01575	0.343281	0.324977	0.324726	0.346568	0.388211	0.328174	0.389384	2.17947	0.349332	112.793	208427	0	0	903.106	1214.29	2377.85	0	0	0	0	0
374	Creating Footprints Childcare Centre	Centre-Based Care	13 Short Street	KYOGLE	NSW	2474	39	Meeting NQS	WT	Yes	No	Yes	3	153.007	-28.6245	3	3	2	3	3.5299	3.57761	0.6791	0.677455	0.741355	0.718459	0.704157	0.710578	0.512333	3.01792	0.677634	329.187	58927.6	0	0	131.766	1078.61	2635.59	0	0	0	0	0
375	Rainbow Region Kids Kyogle	Centre-Based Care	Kyogle Public School, 192-196 Summerland Way	KYOGLE	NSW	2474	30	Working Towards NQS	WT	No	No	No	8	153.003	-28.6255	3	3	2	3	3.5299	3.57761	0.704894	0.690759	0.769953	0.744541	0.742918	0.738329	0.454594	3.01792	0.692284	0.700644	59372.6	99.272	200.877	929.949	1429.83	2862.73	0	0	0	0	0
376	Streaky Bay Children's Centre	Centre-Based Care	Montgomerie Terrace	STREAKY BAY	SA	5680	41	Exceeding NQS	EXD	No	No	No	8	134.213	-32.7979	4	5	4	5	3.26026	3.25683	0.100278	0.129729	0.135493	0.1397	0.126129	0.125466	0.118024	4.08618	0.124974	1038.31	547739	0	0	0	0	0	0	0	0	0	0
377	Rosedale State School Kindergarten	Centre-Based Care	Rosedale State School, 21 James St	ROSEDALE	QLD	4674	10		NA	No	Yes	No	6	151.916	-24.6231	3	3	2	3	2.44167	3.20795	0.624017	0.623912	0.70561	0.665615	0.66981	0.702953	0.549728	2.77494	0.648806	42577.2	218606	0	0	0	0	0	0	0	0	0	0
378	Lil' Tigers Early Learning Centre	Centre-Based Care	10 Cottrell Street	DOWERIN	WA	6461	17	Working Towards NQS	WT	Yes	No	No	4	117.032	-31.1939	3	4	4	3	2.75207	3.06829	0.212738	0.20573	0.214613	0.223247	0.27321	0.234202	0.2288	3.30339	0.227506	67093.3	122796	0	0	0	0	0	0	0	0	0	0
379	Temora Preschool and Out of School Hours Inc	Centre-Based Care	Temora Pre School, 161 Loftus St	TEMORA	NSW	2666	65	Meeting NQS	WT	No	No	No	8	147.541	-34.4444	3	3	3	3	3.33246	3.11689	0.332274	0.330244	0.402887	0.356359	0.396825	0.401567	0.352503	3.07489	0.367523	419.463	94004.4	0	0	0	487.769	2913.38	0	0	0	0	0
380	Wallace St Early Learning Centre	Centre-Based Care	15A Wallace Street	BRAIDWOOD	NSW	2622	29	Working Towards NQS	WT	Yes	No	No	4	149.799	-35.4493	3	3	3	3	3.43524	3.3465	0.589002	0.604169	0.658048	0.676721	0.559369	0.610893	0.574647	3.13029	0.610407	443.453	65940.5	0	0	0	361.471	1591.68	0	0	0	0	0
381	Kyogle Pre-school	Centre-Based Care	62 Fawcett Street	KYOGLE	NSW	2474	25	Meeting NQS	MT	No	No	No	8	153.009	-28.6154	3	3	2	3	3.5299	3.57761	0.681831	0.682044	0.777731	0.75551	0.764264	0.758931	0.478469	3.01792	0.699826	697.938	58322.4	0	0	0	0	1469.42	0	0	0	0	0
382	Braidwood Preschool	Centre-Based Care	66 Wilson Street	BRAIDWOOD	NSW	2622	30	Meeting NQS	MT	No	No	No	8	149.804	-35.4417	3	3	3	3	3.44939	3.41212	0.624544	0.637831	0.703103	0.755091	0.599269	0.675306	0.623687	3.14358	0.659833	414.239	65742.9	0	0	0	561.963	2768.11	0	0	0	0	0
383	Batlow Apple Tree Learning Centre	Centre-Based Care	22 Batlow Avenue	BATLOW	NSW	2730	29	Meeting NQS	MT	Yes	No	Yes	3	148.142	-35.5194	3	3	3	3	2.85657	2.69846	0.588533	0.651697	0.683063	0.69194	0.69454	0.64964	0.627325	2.92584	0.655248	14091.8	53624.4	0	0	0	0	0	0	0	0	0	0
384	A Dragons Tale Early Education Centre	Centre-Based Care	17 Beattie Street	TEMORA	NSW	2666	46	Meeting NQS	WT	Yes	No	No	4	147.533	-34.4355	3	3	3	3	3.33246	3.11689	0.311856	0.318023	0.456098	0.361009	0.411084	0.409733	0.348519	3.07489	0.37376	435.343	95509.1	0	0	0	399.057	1800.67	0	0	0	0	0
385	Lead Childcare - Bargara	Centre-Based Care	115 Hughes Road	BARGARA	QLD	4670	75	Meeting NQS	MT	Yes	No	No	4	152.459	-24.8281	3	3	3	3	3.05019	3.4814	0.580791	0.591007	0.568565	0.561893	0.582349	0.652619	0.516577	3.0886	0.579115	13334.8	177293	0	0	0	0	0	0	0	0	0	0
386	Little Nuggets Early Learning Centre	Centre-Based Care	Lot 471 Duncan Highway	HALLS CREEK	WA	6770	66	Meeting NQS	MT	Yes	No	No	4	127.687	-18.237	7	8	7	8	7.26093	6.33511	0.353517	0.479947	0.49659	0.429414	0.504633	0.489703	0.309307	7.26601	0.437587	0.027204	2.01515e+06	96.614	199.86	631.354	999.865	2000.03	0	0	0	0	0
387	Minyip Kindergarten	Centre-Based Care	29 Main Street	MINYIP	VIC	3392	23	Working Towards NQS	WT	No	No	No	8	142.585	-36.4617	2	3	3	2	2.13941	2.30264	0.231144	0.21306	0.249261	0.266354	0.254618	0.241133	0.255907	2.40701	0.244497	321.243	136900	0	0	400.598	805.016	1942.02	0	0	0	0	0
388	Helping Hands Bargara	Centre-Based Care	591 Bargara Road	BARGARA	QLD	4670	60	Meeting NQS	MT	No	No	Yes	7	152.44	-24.8217	3	3	3	3	3.05019	3.4814	0.670695	0.698023	0.746635	0.692625	0.633278	0.69632	0.541543	3.0886	0.668446	11540.4	178392	0	0	0	0	0	0	0	0	0	0
389	Tooleybuc Preschool Association	Centre-Based Care	51 Cadell Street	TOOLEYBUC	NSW	2736	25	Meeting NQS	MT	No	No	No	8	143.338	-35.0309	2	3	3	3	2.37616	2.88661	0.398395	0.429986	0.374392	0.377254	0.458922	0.437229	0.39702	2.71046	0.410457	210.778	270849	0	0	550.33	1313.4	2518.55	0	0	0	0	0
390	Dederang Primary School OSHC	Centre-Based Care	Kiewa Valley Highway	DEDERANG	VIC	3691	30	Meeting NQS	MT	No	No	Yes	7	147.025	-36.4786	3	3	3	3	3.21764	2.86421	0.488133	0.584172	0.684607	0.655675	0.640326	0.606326	0.547468	3.01364	0.600958	28265.8	52588.9	0	0	0	0	0	0	0	0	0	0
391	Barmah Outreach Kindergarten	Centre-Based Care	Schier Street	BARMAH TOWN	VIC	3639	38	Meeting NQS	MT	No	No	No	8	144.96	-36.0163	3	3	3	3	2.83111	3.20113	0.361584	0.437123	0.408389	0.41024	0.471914	0.469607	0.41823	3.00537	0.425298	12465.1	83634.7	0	0	0	0	0	0	0	0	0	0
392	Mallee Kids Child Care	Centre-Based Care	10-12 North Tce	KAROONDA	SA	5307	15		NA	Yes	No	Yes	3	139.895	-35.0929	3	3	3	2	2.56696	2.70861	0.270228	0.309584	0.303037	0.295246	0.393628	0.295863	0.252114	2.7126	0.302814	254.767	66962	0	0	523.01	862.496	1958.57	0	0	0	0	0
393	Karoonda Preschool	Centre-Based Care	North Terrace	KAROONDA	SA	5307	15	Exceeding NQS	EXD	No	Yes	No	6	139.895	-35.0927	3	3	3	2	2.56696	2.70861	0.270333	0.323067	0.332033	0.330167	0.417233	0.277567	0.2411	2.7126	0.313071	296.397	66918.2	0	0	425.54	804.335	1907.63	0	0	0	0	0
394	Wyndham Child Care Centre	Centre-Based Care	Lot 826 Koolama Street	WYNDHAM	WA	6740	15	Working Towards NQS	WT	Yes	No	No	4	128.12	-15.485	7	7	7	7	7.06157	7.47892	0.454244	0.45558	0.43122	0.372824	0.462256	0.467864	0.48048	7.09008	0.446353	87.0072	1.96929e+06	0	96.7863	596.346	985.939	1563.04	0	0	0	0	0
395	Community Kids Kadina Early Education Centre	Centre-Based Care	58 Port Road	KADINA	SA	5554	80	Exceeding NQS	EXD	Yes	No	No	4	137.697	-33.96	3	4	3	3	2.94031	3.13438	0.231716	0.260979	0.227793	0.241705	0.342291	0.242796	0.220398	3.17912	0.252526	60.8457	139237	0	158.319	708.599	988.265	1995.14	0	0	0	0	0
396	Kids Bizz Early Education Centre	Centre-Based Care	49 Trevally Street	TIN CAN BAY	QLD	4580	40	Working Towards NQS	WT	Yes	No	No	4	153.005	-25.9226	3	3	2	3	3.17105	3.65731	0.433067	0.417514	0.422264	0.51235	0.435736	0.496524	0.427952	2.97139	0.449344	591.384	52775.8	0	0	0	0	1225.19	0	0	0	0	0
397	Wongan Cubbyhouse	Centre-Based Care	3 Stickland Street	WONGAN HILLS	WA	6603	28	Meeting NQS	EXD	Yes	No	Yes	3	116.718	-30.8904	4	4	4	4	2.86455	2.99739	0.245574	0.240907	0.247276	0.258471	0.289178	0.279947	0.275338	3.64366	0.262384	74226.5	115807	0	0	0	0	0	0	0	0	0	0
398	Whyalla Stuart Early Childhood Centre Kindergarten	Centre-Based Care	24 Ramsay Street	WHYALLA STUART	SA	5608	55	Meeting NQS	EXD	No	No	No	8	137.524	-33.0272	6	7	6	6	6.83493	6.97001	0.198647	0.224512	0.225675	0.244135	0.260481	0.226732	0.210384	6.46749	0.227224	2499.11	246637	0	0	0	0	0	0	0	0	0	0
399	Coral Coast Child Care Centre	Centre-Based Care	25 Kathleen Drive	INNES PARK NORTH	QLD	4670	71	Meeting NQS	MT	Yes	No	No	4	152.469	-24.8505	3	3	3	3	3.05019	3.4814	0.579932	0.638195	0.603487	0.565908	0.608753	0.632655	0.469157	3.0886	0.585441	14212.2	174408	0	0	0	0	0	0	0	0	0	0
400	Dederang Primary School Care	Centre-Based Care	4364 Kiewa Valley Hwy	DEDERANG	VIC	3691	14	Meeting NQS	MT	No	Yes	No	6	147.016	-36.4693	3	3	3	3	3.21764	2.86421	0.506748	0.598711	0.642317	0.680274	0.66445	0.604054	0.540735	3.01364	0.605327	28616	51083.6	0	0	0	0	0	0	0	0	0	0
401	McRitchie Crescent Children's Services Centre	Centre-Based Care	55 McRitchie Crescent	WHYALLA STUART	SA	5608	45	Exceeding NQS	MT	No	No	No	8	137.528	-33.0227	6	7	6	6	6.83493	6.97001	0.246961	0.248578	0.265309	0.286413	0.30917	0.273339	0.262452	6.46749	0.270317	2962.74	246891	0	0	0	0	0	0	0	0	0	0
402	Camp Australia - Harvest Christian College OSHC	Centre-Based Care	10 George St	KADINA	SA	5554	45	Meeting NQS	WT	No	No	Yes	7	137.704	-33.9546	3	4	3	3	2.89556	3.05877	0.24995	0.265497	0.22485	0.266497	0.354728	0.248644	0.233372	3.15906	0.263363	884.682	139217	0	0	0	0	898.92	0	0	0	0	0
403	Norrie Stuart Children's Services Centre	Centre-Based Care	4 Dowd Street	WHYALLA NORRIE	SA	5608	45	Exceeding NQS	EXD	No	No	No	8	137.531	-33.0386	6	7	6	6	6.83493	6.97001	0.211148	0.26034	0.238885	0.26279	0.274106	0.230867	0.21499	6.46749	0.241875	824.954	244921	0	0	0	0	2207.62	0	0	0	0	0
404	Yenda Preschool Kindergarten	Centre-Based Care	Bingar Street	YENDA	NSW	2681	51	Meeting NQS	MT	No	Yes	No	6	146.194	-34.2505	2	3	3	3	3.29986	3.20189	0.394552	0.436175	0.502615	0.441941	0.461887	0.461711	0.36951	2.91696	0.438342	360.932	217089	0	0	67.2008	801.61	2201.51	0	0	0	0	0
405	Orroroo Kindergarten	Centre-Based Care	West Terrace	ORROROO	SA	5431	24	Exceeding NQS	EXD	No	Yes	No	6	138.611	-32.733	3	4	3	4	3.08231	3.42104	0.2529	0.274663	0.307033	0.271825	0.387882	0.319037	0.244147	3.41723	0.293927	11.9447	244469	157.421	332.36	1412.97	2045.9	4163.74	0	0	0	0	0
406	Sunrise Christian School Whyalla Early Learning Centre	Centre-Based Care	Cnr Heurich Tce & Lincoln Hwy	WHYALLA NORRIE	SA	5608	52	Exceeding NQS	EXD	Yes	No	No	4	137.535	-33.0394	6	7	6	6	6.83493	6.97001	0.205886	0.254593	0.241086	0.251264	0.289243	0.237021	0.220964	6.46749	0.242865	601.113	244564	0	0	0	0	3169.46	0	0	0	0	0
407	Sunrise Christian School Whyalla OSHC	Centre-Based Care	Corner Lincoln Hwy & Heurich Tce	WHYALLA NORRIE	SA	5608	26	Meeting NQS	MT	No	No	Yes	7	137.538	-33.0419	6	7	6	6	6.83493	6.97001	0.20626	0.254293	0.23426	0.259287	0.27974	0.231693	0.21442	6.46749	0.239993	224.93	244159	0	0	1079.16	1765.83	3889.01	0	0	0	0	0
408	Wrigglers & Gigglers Child Care Centre	Centre-Based Care	19 St John Street	TEXAS	QLD	4385	29	Meeting NQS	MT	Yes	No	No	4	151.169	-28.8523	2	3	2	2	3.4672	3.34172	0.636934	0.58115	0.581972	0.5447	0.55265	0.518802	0.383748	2.63482	0.542851	56246.4	182932	0	0	0	0	0	0	0	0	0	0
409	Kadina Preschool Centre	Centre-Based Care	29 Hallett Street	KADINA	SA	5554	44	Exceeding NQS	EXD	No	No	No	8	137.711	-33.9596	3	4	3	3	2.89556	3.05877	0.263012	0.270181	0.242069	0.249288	0.300346	0.250435	0.241846	3.15906	0.259597	579.407	138218	0	0	0	0	3840.73	0	0	0	0	0
410	Texas and District Kindergarten	Centre-Based Care	7 Wilson St	TEXAS	QLD	4385	20	Meeting NQS	MT	No	No	No	8	151.167	-28.8536	2	3	2	2	3.4672	3.34172	0.714322	0.661867	0.685233	0.6146	0.6415	0.530922	0.382256	2.63482	0.604386	56383.2	183193	0	0	0	0	0	0	0	0	0	0
411	Gladys Smith Early Learning Centre	Centre-Based Care	60 Bonshor Street	MILLICENT	SA	5280	60	Exceeding NQS	EXD	Yes	No	No	4	140.345	-37.6013	2	3	3	3	2.14253	2.28784	0.519597	0.48594	0.392157	0.568617	0.547257	0.604552	0.58915	2.57173	0.52961	1265.86	312327	0	0	0	0	0	0	0	0	0	0
412	Kadina Child Care Centre	Centre-Based Care	19 Doswell Terrace	KADINA	SA	5554	53	Exceeding NQS	EXD	Yes	No	No	4	137.713	-33.9609	3	4	3	3	2.89556	3.05877	0.22562	0.2427	0.22454	0.23673	0.30193	0.22819	0.2207	3.15906	0.240059	448.701	137908	0	0	0	441.241	4439.9	0	0	0	0	0
413	Whyalla Child Care Centre	Centre-Based Care	159 Nicolson Avenue	WHYALLA NORRIE	SA	5608	68	Meeting NQS	EXD	Yes	No	No	4	137.538	-33.0283	6	7	6	6	6.83493	6.97001	0.223056	0.264976	0.247	0.268584	0.299016	0.262852	0.24778	6.46749	0.259038	1962.56	245656	0	0	0	0	0	0	0	0	0	0
414	Millicent North Kindergarten	Centre-Based Care	18 Ridge Terrace	MILLICENT	SA	5280	45	Exceeding NQS	EXD	No	No	No	8	140.348	-37.5932	2	3	3	3	2.17073	2.25128	0.481588	0.444694	0.415285	0.49227	0.492764	0.526806	0.458539	2.57034	0.473135	92.592	311813	0	75.1406	1148.32	1537.85	3181.28	0	0	0	0	0
415	Bwgcolman Community School (Palm Island) Kindergarten	Centre-Based Care	Bwgcolman Community School, Creek Road	PALM ISLAND	QLD	4816	28	Meeting NQS	MT	No	Yes	No	6	144.782	-20.3948	4	4	3	4	2.71878	3.67884	0.424285	0.409518	0.423868	0.390663	0.389728	0.366147	0.38983	3.56627	0.399149	40009	247770	0	0	0	0	0	0	0	0	0	0
416	St Michael's Kindergarten	Centre-Based Care	St Michael's Primary School, Lot 26 Banfield Hwy	PALM ISLAND	QLD	4816	22	Working Towards NQS	WT	No	Yes	No	6	144.782	-20.3948	4	4	3	4	2.71878	3.67884	NA	NA	NA	NA	NA	NA	NA	3.56627	NA	40009	247770	0	0	0	0	0	0	0	0	0	0
417	Greenvale State School Kindergarten	Centre-Based Care	Greenvale State School, 3 Cassia Court	GREENVALE	QLD	4816	10		NA	No	Yes	No	6	144.782	-20.3948	4	4	3	4	2.71878	3.67884	NA	NA	NA	NA	NA	NA	NA	3.56627	NA	40009	247770	0	0	0	0	0	0	0	0	0	0
418	Lavers Hill and District Preschool	Centre-Based Care	Great Ocean Road	LAVERS HILL	VIC	3238	14	Meeting NQS	MT	No	Yes	No	6	143.354	-38.6988	3	3	3	3	2.47054	2.29466	0.867984	0.844774	0.838829	0.845657	0.839253	0.822133	0.803198	2.7942	0.837404	13.3628	61101.2	93.5199	199.476	779.684	1017.33	2078.35	0	0	0	0	0
419	Moulamein Preschool	Centre-Based Care	15 Turora Street	MOULAMEIN	NSW	2733	20	Meeting NQS	MT	No	No	No	8	144.037	-35.09	2	3	3	3	2.65782	3.18827	0.307539	0.320766	0.319186	0.282549	0.368973	0.35812	0.295141	2.80768	0.321754	62036.6	245480	0	0	0	0	0	0	0	0	0	0
420	TAFE SA - Whyalla Campus Child Care Centre	Centre-Based Care	141 Nicolson Avenue	WHYALLA NORRIE	SA	5608	40	Meeting NQS	WT	Yes	No	No	4	137.541	-33.0288	6	7	6	6	6.83493	6.97001	0.219486	0.241657	0.238729	0.2591	0.278514	0.2401	0.221114	6.46749	0.242671	1808.17	245412	0	0	0	0	0	0	0	0	0	0
421	Paisley Park Early Learning Centre Maryborough	Centre-Based Care	123-125 Inkerman Street	MARYBOROUGH	VIC	3465	70	Meeting NQS	MT	Yes	No	Yes	3	143.729	-37.0425	2	3	3	3	2.39808	2.52873	0.366129	0.357832	0.360463	0.382478	0.413849	0.376969	0.349047	2.65447	0.372395	200.451	88724.5	0	0	989.394	1579.97	3364.46	0	0	0	0	0
422	Kathleen Millikan Centre	Centre-Based Care	1 - 7 Jackson Street	CASTERTON	VIC	3311	73	Exceeding NQS	EXD	Yes	No	Yes	3	141.406	-37.5856	2	2	2	2	2.13442	2.18934	0.55716	0.476649	0.426767	0.534296	0.552225	0.515712	0.594244	2.05396	0.522436	181.539	194998	0	0	664.772	936.603	2611.65	0	0	0	0	0
423	Country Buddies	Centre-Based Care	1-3 Zorro Drive	YARRAWONGA	VIC	3730	119	Meeting NQS	MT	Yes	No	No	4	146.021	-36.0119	3	3	3	3	2.96534	3.47562	0.213107	0.239	0.269334	0.295017	0.277866	0.270512	0.2179	3.07349	0.254677	96.0596	55197.6	0	54.9745	713.729	980.055	2037.05	0	0	0	0	0
424	Mingenew Education & Care	Centre-Based Care	76 Phillip Street	MINGENEW	WA	6522	11	Exceeding NQS	EXD	Yes	No	Yes	3	115.442	-29.1942	4	4	4	4	3.70386	4.00952	0.233815	0.239578	0.230877	0.242508	0.312857	0.251338	0.239652	3.95223	0.250089	511.345	307962	0	0	0	0	2456.59	0	0	0	0	0
425	Eastern Eyre Family Day Care Scheme	Family Day Care	C/- DECD District Office, 115 Nicolson Ave	WHYALLA NORRIE	SA	5608	0	Working Towards NQS	WT	No	No	No	8	137.545	-33.0287	6	7	6	6	6.83493	6.97001	0.210967	0.243293	0.236833	0.250093	0.272413	0.240347	0.218707	6.46749	0.23895	1702.57	245163	0	0	0	0	0	0	0	0	0	0
426	Californian Gully Kindergarten	Centre-Based Care	31 Wills Street	MARYBOROUGH	VIC	3465	29	Meeting NQS	MT	No	No	No	8	143.735	-37.0394	2	3	3	3	2.39808	2.52873	0.385771	0.374567	0.388221	0.401779	0.427175	0.397725	0.38295	2.65447	0.394027	1220.37	56926.7	0	0	0	0	0	0	0	0	0	0
427	Gabmididi Manoo Children & Family Centre	Centre-Based Care	Hincks Avenue	WHYALLA NORRIE	SA	5608	56	Exceeding NQS	EXD	No	No	No	8	137.545	-33.021	6	7	6	6	6.83493	6.97001	0.225043	0.258407	0.255054	0.249746	0.291932	0.239079	0.211111	6.46749	0.247196	2681.67	246008	0	0	0	0	0	0	0	0	0	0
428	Win Newby Kindergarten	Centre-Based Care	Ring Street	WHYALLA NORRIE	SA	5608	39	Meeting NQS	MT	No	No	No	8	137.548	-33.0335	6	7	6	6	6.83493	6.97001	0.158507	0.169371	0.165079	0.2023	0.2043	0.167986	0.150593	6.46749	0.174019	1009.82	244468	0	0	0	0	0	0	0	0	0	0
429	Multitask Long Day Care	Centre-Based Care	63 Arthur Street	MANILLA	NSW	2346	38	Meeting NQS	WT	Yes	No	No	4	150.727	-30.7509	3	3	2	3	3.51043	3.3682	0.601088	0.56339	0.621045	0.565705	0.502818	0.39644	0.34315	2.97977	0.513377	70.5658	238558	0	141.614	682.994	1129.23	2841.21	0	0	0	0	0
430	A G Leech Kindergarten	Centre-Based Care	26 Alma Street	MARYBOROUGH	VIC	3465	33	Working Towards NQS	WT	No	No	No	8	143.732	-37.0517	2	3	3	3	2.39808	2.52873	0.355517	0.325983	0.340486	0.350253	0.367569	0.346661	0.323289	2.65447	0.344251	113.452	57684.7	0	0	683.473	937.227	2404.4	0	0	0	0	0
431	Cawongla Playhouse	Centre-Based Care	Kyogle Road	CAWONGLA	NSW	2474	20	Exceeding NQS	EXD	No	No	No	8	153.089	-28.5929	3	3	2	2	3.55459	3.56392	0.783273	0.743078	0.824364	0.839441	0.838181	0.824708	0.660375	2.85309	0.787631	10060.9	48933.8	0	0	0	0	0	0	0	0	0	0
432	Dysart Kindergarten	Centre-Based Care	Shannon Crescent	DYSART	QLD	4745	50	Exceeding NQS	EXD	No	No	No	8	148.351	-22.5877	3	3	3	3	2.77472	3.60437	0.454664	0.490745	0.497972	0.452421	0.351305	0.466212	0.430498	3.06318	0.449117	87883	425538	0	0	0	0	0	0	0	0	0	0
433	Yarrawonga Early Childhood Centre	Centre-Based Care	87-97 Orr Street	YARRAWONGA	VIC	3730	60	Meeting NQS	MT	No	No	No	8	146.015	-36.0132	3	3	3	3	2.96534	3.47562	0.26709	0.24521	0.272005	0.263771	0.290057	0.264581	0.211938	3.07349	0.259236	168.123	55679.9	0	0	711.889	1131.75	2681.83	0	0	0	0	0
434	Lady Gowrie Dysart Child Centre and Community Space	Centre-Based Care	25 Yeates Crescent	DYSART	QLD	4745	39	Meeting NQS	MT	Yes	No	No	4	148.352	-22.5817	3	3	3	3	2.77472	3.60437	0.530433	0.542354	0.545071	0.517854	0.435658	0.507487	0.466825	3.06318	0.506526	87657.8	424891	0	0	0	0	0	0	0	0	0	0
435	Platypus Kindy	Centre-Based Care	North St	EUNGELLA	QLD	4757	20	Meeting NQS	WT	No	No	No	8	148.494	-21.1292	3	3	3	3	2.42191	2.96186	0.817571	0.827264	0.842473	0.826963	0.847178	0.854131	0.783583	2.89729	0.828452	73528.9	286968	0	0	0	0	0	0	0	0	0	0
436	Manilla Community Pre-School & Occasional Care	Centre-Based Care	24 Carinya Avenue	MANILLA	NSW	2346	30	Meeting NQS	MT	No	No	No	8	150.731	-30.7506	3	3	2	3	3.51043	3.3682	0.665913	0.620867	0.68996	0.61404	0.513133	0.375533	0.310907	2.97977	0.541479	526.804	238081	0	0	0	0	1849.56	0	0	0	0	0
437	Raukkan Preschool	Centre-Based Care	Taplin Street	RAUKKAN	SA	5259	25	Working Towards NQS	WT	No	Yes	No	6	139.132	-35.5083	3	3	3	3	2.39525	2.48874	0.062355	0.103458	0.06115	0.0936367	0.0914617	0.0785817	0.0931417	2.814	0.0833979	25308.1	48807.2	0	0	0	0	0	0	0	0	0	0
438	Helping Hands Kalkie	Centre-Based Care	Kalkie State School, Bargara Road	KALKIE	QLD	4670	30	Working Towards NQS	WT	No	No	Yes	7	152.396	-24.8454	5	4	4	5	3.93647	4.50407	0.643852	0.648146	0.625164	0.64072	0.62555	0.606641	0.596689	4.40676	0.62668	6154.98	176422	0	0	0	0	0	0	0	0	0	0
439	Yarrawonga College P-12 OSHC	Centre-Based Care	Gilmore Street	YARRAWONGA	VIC	3730	45	Meeting NQS	MT	No	No	Yes	7	146.009	-36.0219	3	3	3	3	2.96534	3.47562	0.299333	0.333267	0.363177	0.373028	0.369221	0.341941	0.296985	3.07349	0.339564	706.366	55665	0	0	0	0	2849.79	0	0	0	0	0
440	Mendooran Preschool	Centre-Based Care	29 Napier Street	MENDOORAN	NSW	2842	20	Meeting NQS	MT	No	No	No	8	149.125	-31.822	3	3	3	2	3.79446	3.78229	0.501322	0.529644	0.482178	0.652532	0.510424	0.507119	0.392169	3.09612	0.51077	208.072	261799	0	0	568.987	908.744	2220.87	0	0	0	0	0
441	McArthur Park Kindergarten	Centre-Based Care	McRostie Street	MILLICENT	SA	5280	30	Exceeding NQS	EXD	No	No	No	8	140.362	-37.6038	2	3	3	3	2.14253	2.28784	0.520988	0.478722	0.398176	0.550773	0.523259	0.57029	0.542151	2.57173	0.512051	197.639	310460	0	0	768.125	1043.06	2069.97	0	0	0	0	0
442	Goldfields Children's Centre	Centre-Based Care	100 Napier Street	MARYBOROUGH	VIC	3465	100	Meeting NQS	WT	Yes	No	No	4	143.742	-37.0469	2	3	3	3	2.39808	2.52873	0.345187	0.310709	0.342461	0.328683	0.360335	0.338322	0.307687	2.65447	0.33334	81.5175	56451.9	0	171.189	1025.15	1463.8	3211	0	0	0	0	0
443	Central Goldfields Shire Family Day Care	Family Day Care	100 Napier Street	MARYBOROUGH	VIC	3465	0	Meeting NQS	MT	No	No	No	8	143.742	-37.0469	2	3	3	3	2.39808	2.52873	NA	NA	NA	NA	NA	NA	NA	2.65447	NA	81.5175	56451.9	0	171.189	1025.15	1463.8	3211	0	0	0	0	0
444	T L Stone Memorial Kindergarten	Centre-Based Care	4 Lake Street	MARYBOROUGH	VIC	3465	30	Exceeding NQS	EXD	No	No	No	8	143.743	-37.0457	2	3	3	3	2.39808	2.52873	0.3547	0.35442	0.3662	0.40156	0.41342	0.3748	0.35814	2.65447	0.374749	274.614	56299.2	0	0	475.898	1047.22	3097.04	0	0	0	0	0
445	Gooburrum Outside School Hours Care	Centre-Based Care	Gooburrum State School, 14 Gooburrum Road	GOOBURRUM	QLD	4670	30	Meeting NQS	MT	No	No	Yes	7	152.306	-24.8239	5	4	4	5	3.93647	4.50407	0.619907	0.637417	0.644105	0.628226	0.627893	0.672631	0.532934	4.40676	0.623302	3114.59	181196	0	0	0	0	0	0	0	0	0	0
446	Goodstart Early Learning Yarrawonga	Centre-Based Care	69 Telford Street	YARRAWONGA	VIC	3730	65	Meeting NQS	MT	Yes	No	No	4	146.006	-36.0176	3	3	3	3	2.96534	3.47562	0.35069	0.3937	0.38707	0.42359	0.41259	0.39825	0.3682	3.07349	0.390584	46.1542	56216.6	27.6081	342.742	1521.41	2043.22	3705.86	0	0	0	0	0
447	Moama and District Preschool	Centre-Based Care	Regent Street	MOAMA	NSW	2731	40	Meeting NQS	MT	No	No	No	8	144.758	-36.1063	3	3	3	3	2.73284	3.04912	0.33173	0.339998	0.340592	0.346066	0.384844	0.384892	0.333451	2.96366	0.351653	634.734	89463.4	0	0	0	0	1983.29	0	0	0	0	0
448	Bentley Community Preschool	Centre-Based Care	Bentley Hall, Kyogle Road	BENTLEY	NSW	2480	20	Exceeding NQS	MT	No	No	No	8	153.082	-28.7521	3	3	3	3	3.56056	3.66859	0.75828	0.726398	0.819961	0.80682	0.782964	0.787908	0.580003	3.20486	0.751762	10307.9	45845.7	0	0	0	0	0	0	0	0	0	0
449	Sacred Heart PS (Yarrawonga) OSHC - Extend	Centre-Based Care	Piper Street	YARRAWONGA	VIC	3730	24	Meeting NQS	MT	No	No	Yes	7	146.006	-36.0111	3	3	3	3	2.96534	3.47562	0.229211	0.251328	0.241567	0.263972	0.265739	0.306517	0.290333	3.07349	0.264095	797.609	56694.9	0	0	0	0	2426.89	0	0	0	0	0
450	Crookwell Early Learning	Centre-Based Care	28 King Road	CROOKWELL	NSW	2583	29	Meeting NQS	WT	Yes	No	Yes	3	149.465	-34.4496	3	3	3	3	3.83646	3.48433	0.55924	0.537788	0.633671	0.575548	0.625595	0.643552	0.554762	3.22013	0.590022	714.239	47668.7	0	0	0	0	1202.96	0	0	0	0	0
451	Goodstart Early Learning Moama	Centre-Based Care	1A Martin Street	MOAMA	NSW	2731	56	Meeting NQS	EXD	Yes	No	No	4	144.761	-36.1081	3	3	3	3	2.73284	3.04912	0.299625	0.30785	0.301175	0.310917	0.342492	0.355433	0.294833	2.96366	0.316046	870.295	88993	0	0	0	0	1148.68	0	0	0	0	0
452	Avoca Preschool	Centre-Based Care	22 Liebig St	AVOCA	VIC	3467	66	Exceeding NQS	EXD	No	No	No	8	143.469	-37.0908	2	3	3	3	2.31864	2.29226	0.361307	0.311731	0.423936	0.411222	0.423519	0.360691	0.353576	2.60182	0.377998	56.8376	47331.8	0	187.996	782.345	1038.73	5152.54	0	0	0	0	0
453	Goodstart Early Learning Whyalla	Centre-Based Care	46-48 Beerworth Avenue	WHYALLA	SA	5600	75	Meeting NQS	MT	Yes	No	No	4	137.563	-33.0277	6	7	6	6	6.83493	6.97001	0.227225	0.259637	0.253886	0.252641	0.278522	0.246325	0.220055	6.46749	0.248327	608.122	244193	0	0	0	0	3090.35	0	0	0	0	0
454	Quairading The Little Rainmakers Childcare Centre	Centre-Based Care	Murphy Street	QUAIRADING	WA	6383	19	Meeting NQS	WT	Yes	No	Yes	3	117.399	-32.0084	3	4	3	3	2.6148	2.79079	0.220533	0.223733	0.229093	0.22958	0.313735	0.267358	0.239107	3.0676	0.246163	308.76	153421	0	0	405.007	853.129	1963.84	0	0	0	0	0
455	St Luke's Early Learning Centre	Centre-Based Care	4 Mezger Street	BUNDABERG	QLD	4670	90	Exceeding NQS	EXD	Yes	No	No	4	152.388	-24.8538	5	4	4	5	3.93647	4.50407	0.532038	0.557105	0.579817	0.542457	0.517581	0.509307	0.437814	4.40676	0.52516	5140.15	175620	0	0	0	0	0	0	0	0	0	0
456	Memorial Oval Primary School OSHC	Centre-Based Care	Bradford Street	WHYALLA	SA	5600	30	Meeting NQS	MT	No	No	Yes	7	137.566	-33.0328	6	7	6	6	6.83493	6.97001	0.216404	0.22677	0.240713	0.244935	0.272735	0.236374	0.221074	6.46749	0.237001	67.5782	243441	0	252.362	1399.82	2039.49	4159.71	0	0	0	0	0
457	Mulwala Preschool	Centre-Based Care	75 Melbourne Street	MULWALA	NSW	2647	20	Meeting NQS	MT	No	No	No	8	146.006	-35.9885	3	3	3	3	3.09065	3.52049	0.204339	0.250325	0.273646	0.252147	0.237454	0.234885	0.208905	3.10186	0.237386	3700.91	58313.3	0	0	0	0	0	0	0	0	0	0
458	Meningie Preschool	Centre-Based Care	29 Edward Street	MENINGIE	SA	5264	30	Exceeding NQS	EXD	No	No	No	8	139.342	-35.6891	3	3	3	3	2.30944	2.50536	0.174205	0.207249	0.221877	0.202456	0.239925	0.201819	0.182574	2.80247	0.204301	410.197	73404.9	0	0	0	570.046	2018.57	0	0	0	0	0
459	Country Kids Club Michelago	Centre-Based Care	Michelago Public School, 20 Ryrie St	MICHELAGO	NSW	2620	33		NA	No	No	Yes	7	149.163	-35.7071	2	2	3	3	3.32782	3.39338	0.509171	0.451669	0.610478	0.53894	0.585433	0.505647	0.479517	2.78687	0.525836	533.193	46892.5	0	0	0	0	1857.37	0	0	0	0	0
460	Grenfell Preschool & Long Day Care Centre	Centre-Based Care	Grenfell Pre School, 35 Forbes Street	GRENFELL	NSW	2810	70	Meeting NQS	MT	Yes	No	No	4	148.159	-33.8982	3	3	3	3	3.78512	3.24394	0.342185	0.406543	0.495572	0.406228	0.477062	0.470879	0.349125	3.17151	0.421085	458.734	124547	0	0	0	397.643	1737.86	0	0	0	0	0
461	Lake Albert Learning Centre	Centre-Based Care	21 Bonney Street	MENINGIE	SA	5264	30	Meeting NQS	MT	Yes	No	Yes	3	139.34	-35.6867	3	3	3	3	2.30944	2.50536	-0.16551	-0.18712	-0.19235	-0.19258	-0.16472	-0.19246	-0.19648	2.80247	-0.18446	133.142	73063.7	0	0	688.881	966.527	2036.73	0	0	0	0	0
462	Moama Public School Aboriginal Preschool	Centre-Based Care	Moama Public School, 25 Simms St	MOAMA	NSW	2731	20	Meeting NQS	MT	No	Yes	No	6	144.763	-36.1147	3	3	3	3	2.73284	3.04912	0.444984	0.428255	0.436855	0.440394	0.496455	0.516739	0.446897	2.96366	0.458654	738.868	88232.4	0	0	0	0	1335.06	0	0	0	0	0
463	Moama Public YMCA Outside School Hours Care	Centre-Based Care	Moama Public School, Simms Street	MOAMA	NSW	2731	60	Meeting NQS	MT	No	No	Yes	7	144.763	-36.1147	3	3	3	3	2.73284	3.04912	NA	NA	NA	NA	NA	NA	NA	2.96366	NA	738.868	88232.4	0	0	0	0	1335.06	0	0	0	0	0
464	Myrtleford Outside School Hours Care	Centre-Based Care	43 O'Donnell Ave	MYRTLEFORD	VIC	3737	30	Exceeding NQS	EXD	No	No	Yes	7	146.727	-36.5546	3	3	3	3	3.17922	2.73603	0.453516	0.497684	0.513168	0.489196	0.543818	0.534961	0.516384	2.98588	0.506961	894.503	46675.3	0	0	0	0	1406.09	0	0	0	0	0
465	Acorn East	Centre-Based Care	140 Bargara Rd	BUNDABERG EAST	QLD	4670	152	Meeting NQS	EXD	Yes	No	Yes	3	152.379	-24.8546	5	4	4	5	3.93647	4.50407	0.448374	0.498137	0.531451	0.484506	0.457891	0.509494	0.392357	4.40676	0.474602	4182.24	175722	0	0	0	0	0	0	0	0	0	0
466	Stanley After School Care	Centre-Based Care	Wilson Street	STANLEY	TAS	7331	15	Meeting NQS	MT	No	No	Yes	7	145.292	-40.7595	2	2	3	3	NA	NA	0.414417	0.572817	0.363057	0.412033	0.583014	0.483957	0.515693	NA	0.477855	139.545	80796.7	0	0	713.096	930.666	2003.06	0	0	0	0	0
467	C&K Kilcoy Community Kindergarten	Centre-Based Care	65 Taylor Street	KILCOY	QLD	4515	20	Meeting NQS	MT	No	No	No	8	152.563	-26.9394	3	3	2	2	3.40792	3.57749	0.610864	0.647523	0.681036	0.604127	0.64167	0.632443	0.577534	2.8309	0.627885	21535.3	46599.8	0	0	0	0	0	0	0	0	0	0
468	Chrysalis Early Learning Centre	Centre-Based Care	230 Ashfield Road	BUNDABERG	QLD	4670	58	Meeting NQS	EXD	Yes	No	No	4	152.408	-24.867	3	3	3	3	3.05019	3.4814	0.69157	0.725758	0.747044	0.717049	0.668698	0.681953	0.528291	3.0886	0.680052	7576.99	173592	0	0	0	0	0	0	0	0	0	0
469	NCC early learners Kilcoy	Centre-Based Care	52 Taylor Street	KILCOY	QLD	4515	60	Meeting NQS	MT	Yes	No	No	4	152.565	-26.938	3	3	2	2	3.40792	3.57749	0.679722	0.749267	0.756856	0.647811	0.694511	0.703256	0.633322	2.8309	0.694963	21349.3	46447.2	0	0	0	0	0	0	0	0	0	0
470	Eastside Little Learners Childcare & Development OSHC Centre	Centre-Based Care	35A Olsen Street	BUNDABERG EAST	QLD	4670	28	Exceeding NQS	EXD	No	No	Yes	7	152.377	-24.8557	5	4	4	5	3.93647	4.50407	0.390663	0.46305	0.457725	0.476162	0.447275	0.471838	0.330313	4.40676	0.433861	3947.11	175634	0	0	0	0	0	0	0	0	0	0
471	SDN Crookwell Preschool	Centre-Based Care	10 Colyer Street	CROOKWELL	NSW	2583	29	Exceeding NQS	EXD	No	No	No	8	149.474	-34.4586	3	3	3	3	3.83646	3.48433	0.571711	0.580589	0.591205	0.57783	0.639598	0.628261	0.579505	3.22013	0.595528	235.634	46401.1	0	0	552.715	928.431	2002.06	0	0	0	0	0
472	Bonney Tots Bundaberg 1	Centre-Based Care	11 Fairymead Road	BUNDABERG	QLD	4670	75	Meeting NQS	WT	Yes	No	No	4	152.343	-24.8459	5	4	4	5	3.93647	4.50407	0.576081	0.666235	0.666663	0.639284	0.561702	0.622735	0.512516	4.40676	0.606459	728.925	177609	0	0	0	0	1299.95	0	0	0	0	0
473	Eastside Little Learners Childcare & Developmental Centre	Centre-Based Care	37 Olsen Street	BUNDABERG	QLD	4670	75	Meeting NQS	EXD	Yes	No	No	4	152.377	-24.8561	5	4	4	5	3.93647	4.50407	0.4036	0.4374	0.4869	0.5395	0.561	0.4859	0.3608	4.40676	0.467871	3925.38	175592	0	0	0	0	0	0	0	0	0	0
474	Mountain View Children's Centre	Centre-Based Care	51 Prince Street	MYRTLEFORD	VIC	3737	97	Meeting NQS	MT	Yes	No	No	4	146.723	-36.5552	3	3	3	3	3.17922	2.73603	0.51524	0.543633	0.59586	0.552353	0.64906	0.651353	0.611467	2.98588	0.588424	562.613	46348.6	0	0	0	0	2260.74	0	0	0	0	0
475	Little Barrens Early Learning Centre	Centre-Based Care	Buckie St	HOPETOUN	WA	6348	80	Meeting NQS	WT	Yes	No	Yes	3	120.129	-33.9442	2	3	3	2	1.8859	1.821	0.185552	0.24844	0.279107	0.266463	0.316262	0.229345	0.232032	2.28448	0.251029	50753.5	511606	0	0	0	0	0	0	0	0	0	0
476	Bundaberg Christian College Outside School Hours Care	Centre-Based Care	234 Ashfield Road	BUNDABERG	QLD	4670	41	Meeting NQS	MT	No	No	Yes	7	152.407	-24.8681	3	3	3	3	3.05019	3.4814	0.687817	0.717183	0.76975	0.712	0.68185	0.678717	0.440783	3.0886	0.669729	7465.26	173493	0	0	0	0	0	0	0	0	0	0
477	Whitfield District Primary School - OSHC	Centre-Based Care	6182 Mansfield-Whitfield Road	WHITFIELD	VIC	3733	40	Meeting NQS	MT	No	No	Yes	7	146.412	-36.7659	3	3	3	3	3.19696	2.88115	0.593591	0.525697	0.552059	0.57945	0.648378	0.614919	0.561857	3.01302	0.582279	43405.8	46261	0	0	0	0	0	0	0	0	0	0
478	Crookwell Neighbourhood Centre Combined OSHC	Centre-Based Care	Crookwell Public School, 43 Denison St	CROOKWELL	NSW	2583	25	Meeting NQS	MT	No	No	Yes	7	149.47	-34.4599	3	3	3	3	3.83646	3.48433	0.6241	0.580967	0.6603	0.646889	0.637033	0.685033	0.631289	3.22013	0.637944	214.103	46251.3	0	0	629.174	947.775	2096.67	0	0	0	0	0
479	Cradle to Crayons Education & Care	Centre-Based Care	100a Queen St	BUNDABERG NORTH	QLD	4670	68	Meeting NQS	MT	Yes	No	No	4	152.348	-24.8484	5	4	4	5	3.93647	4.50407	0.628476	0.696852	0.749548	0.676595	0.642571	0.660429	0.645238	4.40676	0.671387	779.875	177214	0	0	0	0	1023.74	0	0	0	0	0
480	Whitfield Community Child Care Centre	Centre-Based Care	4889 Wangaratta Whitfield Rd	WHITFIELD	VIC	3733	15	Meeting NQS	MT	Yes	No	No	4	146.415	-36.7643	3	3	3	3	3.19696	2.88115	0.6663	0.617823	0.645092	0.644492	0.715862	0.692269	0.637908	3.01302	0.659964	43001	46217	0	0	0	0	0	0	0	0	0	0
481	Neta Kranz Children's Centre	Centre-Based Care	55 Wood Terrace	WHYALLA	SA	5600	45	Exceeding NQS	EXD	No	No	No	8	137.575	-33.0371	6	7	6	6	6.83493	6.97001	0.217465	0.210241	0.241424	0.257026	0.220388	0.249174	0.232341	6.46749	0.23258	1242.79	242392	0	0	0	0	0	0	0	0	0	0
482	North Bundaberg After School Care	Centre-Based Care	Bundaberg North State Primary School, 4 Mt Perry Road	BUNDABERG NORTH	QLD	4670	65	Meeting NQS	MT	No	No	Yes	7	152.34	-24.8521	5	4	4	5	3.93647	4.50407	0.4892	0.571533	0.572696	0.530433	0.535658	0.539687	0.458858	4.40676	0.528295	86.6627	176965	0	157.798	1251.74	1746.71	3238.01	0	0	0	0	0
483	Oakwood School Age Care Programme	Centre-Based Care	125 Oakwood School Road	BUNDABERG	QLD	4670	40	Meeting NQS	WT	No	No	Yes	7	152.301	-24.8442	5	4	4	5	3.93647	4.50407	0.681953	0.615193	0.675085	0.65286	0.699875	0.664202	0.610482	4.40676	0.657093	616.093	178950	0	0	0	0	1415.97	0	0	0	0	0
484	St Arnaud Early Learning Centre	Centre-Based Care	5 Walker Street	ST ARNAUD	VIC	3478	90	Working Towards NQS	WT	Yes	No	No	4	143.258	-36.6144	2	3	2	2	2.26649	2.34376	0.323262	0.322214	0.336322	0.373116	0.375348	0.353279	0.368976	2.26837	0.35036	56.3434	102536	0	164.931	1064.63	1806.21	3415.29	0	0	0	0	0
485	One Tree Derby Children's Services	Centre-Based Care	40 Ashley Street	DERBY	WA	6728	49	Meeting NQS	MT	Yes	No	No	4	123.64	-17.3167	7	8	7	9	6.31196	6.51673	0.475717	0.448048	0.452417	0.313859	0.472272	0.445495	0.393488	7.30478	0.428757	854.989	1.93285e+06	0	0	0	0	1327.06	0	0	0	0	0
486	Warracknabeal Child Care Centre	Centre-Based Care	5 Werrigar Street	WARRACKNABEAL	VIC	3393	24	Working Towards NQS	WT	Yes	No	No	4	142.392	-36.258	2	3	3	2	2.15592	2.31325	0.285346	0.277936	0.294207	0.303495	0.316825	0.338863	0.336515	2.41153	0.307598	1267.77	171720	0	0	0	0	0	0	0	0	0	0
487	Jenny's ELC - Heathcote	Centre-Based Care	165 High St	HEATHCOTE	VIC	3523	76	Meeting NQS	MT	Yes	No	Yes	3	144.706	-36.9201	2	3	3	3	2.76683	2.69662	0.467119	0.407446	0.427249	0.442402	0.477353	0.471744	0.424102	2.74391	0.445345	21.8406	45193.8	122.916	379.203	1278.43	1666.2	3189.85	0	0	0	0	0
488	Shine Bright Heathcote Kindergarten	Centre-Based Care	Cnr Herriot St & Camp St	HEATHCOTE	VIC	3523	24	Exceeding NQS	EXD	No	No	No	8	144.708	-36.9227	2	3	3	3	2.76683	2.69662	0.474482	0.4035	0.439918	0.468773	0.493155	0.493255	0.432482	2.74391	0.457938	130.716	45124.7	0	0	1474.77	2006.35	3552.63	0	0	0	0	0
489	Whyalla Town Primary School OSHC	Centre-Based Care	3-9 Walls St, Whyalla, SA, 5600	WHYALLA	SA	5600	45	Exceeding NQS	EXD	No	No	Yes	7	137.585	-33.0366	6	7	6	6	6.83493	6.97001	0.168187	0.0999548	0.163897	0.168487	0.127029	0.1046	0.140774	6.46749	0.13899	2032.46	241861	0	0	0	0	0	0	0	0	0	0
490	Shine Bright Echuca Central Kindergarten	Centre-Based Care	287 Anstruther Street	ECHUCA	VIC	3564	30	Exceeding NQS	EXD	No	No	No	8	144.746	-36.1271	3	3	3	3	2.73284	3.04912	0.377045	0.374602	0.380979	0.380645	0.422236	0.433314	0.38454	2.96366	0.393337	182.53	88662.6	0	0	1330.06	1880.47	4025	0	0	0	0	0
491	Warracknabeal Memorial Kindergarten	Centre-Based Care	11 Werrigar Street	WARRACKNABEAL	VIC	3393	30	Meeting NQS	MT	No	Yes	No	6	142.388	-36.258	2	3	3	2	2.15592	2.31325	0.236173	0.205273	0.232827	0.273618	0.272673	0.279745	0.3006	2.41153	0.257273	1681.25	171923	0	0	0	0	0	0	0	0	0	0
492	Warracknabeal 3 year old program	Centre-Based Care	11 Werrigar St	WARRACKNABEAL	VIC	3393	15		NA	No	No	No	8	142.388	-36.258	2	3	3	2	2.15592	2.31325	NA	NA	NA	NA	NA	NA	NA	2.41153	NA	1681.25	171923	0	0	0	0	0	0	0	0	0	0
493	Bendigo Community Children's Services Heathcote OSHC	Centre-Based Care	18 Pohlman St	HEATHCOTE	VIC	3523	30	Meeting NQS	WT	No	No	Yes	7	144.701	-36.9176	2	3	3	3	2.76683	2.69662	0.455153	0.397542	0.435042	0.438989	0.477653	0.480847	0.434542	2.74391	0.445681	216.948	44940.9	0	0	613.028	902.801	2461.57	0	0	0	0	0
494	Carinbundi Kids Family Day Care	Family Day Care	Shop 5 73 Gavin St	BUNDABERG NORTH	QLD	4670	0	Meeting NQS	MT	No	No	No	8	152.344	-24.8586	5	4	4	5	3.93647	4.50407	0.336743	0.460275	0.476121	0.433829	0.407854	0.434829	0.361518	4.40676	0.415881	439.435	176077	0	0	0	799.761	2530.44	0	0	0	0	0
495	Echuca Primary YMCA Outside School Hours Care	Centre-Based Care	Echuca Primary School, 413-431 High St	ECHUCA	VIC	3564	45	Working Towards NQS	WT	No	No	Yes	7	144.747	-36.1282	3	3	3	3	2.73284	3.04912	0.349367	0.347417	0.362417	0.3757	0.41925	0.425583	0.3754	2.96366	0.379305	57.1867	88448.4	0	305.596	1494.62	2066.73	4482.25	0	0	0	0	0
496	CAPTAINS FLAT COMMUNITY PRESCHOOL	Centre-Based Care	27 Foxlow Street	CAPTAINS FLAT	NSW	2623	20	Meeting NQS	MT	No	No	No	8	149.444	-35.5941	2	3	3	3	3.28867	3.22736	0.589534	0.550302	0.59807	0.571556	0.564055	0.548538	0.537527	2.91934	0.565654	31654.5	44771.2	0	0	0	0	0	0	0	0	0	0
497	Collie Early Education	Centre-Based Care	Lot 2797, Throssell St	COLLIE	WA	6225	72	Exceeding NQS	EXD	Yes	No	No	4	116.155	-33.3608	2	2	2	2	2.07863	2.04525	0.387985	0.336025	0.339437	0.358053	0.370202	0.377328	0.344303	2.02065	0.359048	2.81381	105699	85.1793	219.466	1065.23	1493.92	3069.56	0	0	0	0	0
498	Barrington Street Pre School & Long Day Care Centre	Centre-Based Care	4 Barrington St	GLOUCESTER	NSW	2422	29	Meeting NQS	MT	Yes	No	Yes	3	151.962	-32.0034	3	3	3	3	3.86449	3.51399	0.701414	0.68884	0.726642	0.71926	0.660542	0.640956	0.57794	3.22975	0.673656	52612.6	44705.2	0	0	0	0	0	0	0	0	0	0
499	C & K Forestview Community Kindergarten Association Inc	Centre-Based Care	66 Totten Street	BUNDABERG	QLD	4670	22	Exceeding NQS	EXD	No	No	No	8	152.371	-24.8696	5	4	4	5	3.93647	4.50407	0.49587	0.552024	0.540278	0.538098	0.516985	0.539343	0.42492	4.40676	0.51536	3611.14	174123	0	0	0	0	0	0	0	0	0	0
500	Campaspe Community Children's Centre	Centre-Based Care	392-400 High Street	ECHUCA	VIC	3564	77	Meeting NQS	MT	Yes	No	No	4	144.749	-36.13	3	3	3	3	2.73284	3.04912	0.34383	0.35708	0.37759	0.3896	0.42957	0.42093	0.33544	2.96366	0.379149	25.5177	88170.9	77.441	374.347	1494.62	2029.6	4912.78	0	0	0	0	0
501	Gloucester Pre School & Early Years Learning Centre	Centre-Based Care	Gloucester Pre School, 52 Hume Street	GLOUCESTER	NSW	2422	85	Exceeding NQS	EXD	Yes	No	No	4	151.961	-32.0092	3	3	3	3	3.86449	3.51399	0.669333	0.664442	0.712279	0.689767	0.615888	0.622346	0.547896	3.22975	0.645993	52548.6	44458.1	0	0	0	0	0	0	0	0	0	0
502	Forest After School Care	Centre-Based Care	Forest Primary School, 422 Mengha Road	FOREST	TAS	7330	12	Exceeding NQS	MT	No	No	Yes	7	145.249	-40.8587	2	2	3	3	1.97553	1.95312	0.707983	0.695833	0.647309	0.755652	0.68464	0.710747	0.718752	2.32144	0.702988	6943.41	78453.4	0	0	0	0	0	0	0	0	0	0
503	St John's Lutheran Outside School Hours Care	Centre-Based Care	24 George Street	BUNDABERG	QLD	4670	40	Meeting NQS	MT	No	No	Yes	7	152.362	-24.8694	5	4	4	5	3.93647	4.50407	0.383437	0.457506	0.444029	0.451289	0.430323	0.438329	0.36376	4.40676	0.424096	2653.66	174356	0	0	0	0	0	0	0	0	0	0
504	Kidz Cottage	Centre-Based Care	5 Medic Street	COLLIE	WA	6225	19	Meeting NQS	MT	Yes	No	Yes	3	116.155	-33.3568	2	2	2	2	2.07863	2.04525	0.383106	0.342971	0.325088	0.359288	0.379565	0.364629	0.335247	2.02065	0.355699	472.395	105170	0	0	0	321.184	2303.37	0	0	0	0	0
505	St John's Lutheran Community Kindergarten Bundaberg	Centre-Based Care	1 Elizabeth Street	BUNDABERG	QLD	4670	25	Meeting NQS	MT	Yes	No	No	4	152.363	-24.87	5	4	4	5	3.93647	4.50407	NA	NA	NA	NA	NA	NA	NA	4.40676	NA	2785.81	174266	0	0	0	0	0	0	0	0	0	0
506	C&K Bundaberg South Community Kindergarten	Centre-Based Care	Lot 2 Flint Street	BUNDABERG	QLD	4670	24	Exceeding NQS	EXD	No	No	No	8	152.361	-24.8693	5	4	4	5	3.93647	4.50407	0.2712	0.370625	0.3351	0.319975	0.332075	0.3972	0.316475	4.40676	0.334664	2527.1	174395	0	0	0	0	0	0	0	0	0	0
507	Jumbunna Community Pre-school	Centre-Based Care	60 HIGH ST	CASINO	NSW	2470	59	Exceeding NQS	EXD	No	No	No	8	153.037	-28.8536	3	3	3	3	3.62803	3.6991	0.611972	0.578314	0.661734	0.619821	0.625459	0.631381	0.465055	3.22119	0.599105	921.282	45153.3	0	0	0	0	816.04	0	0	0	0	0
508	St Joseph's Catholic Kindergarten, Bundaberg	Centre-Based Care	39 Woondooma Street	BUNDABERG CENTRAL	QLD	4670	22		NA	No	No	No	8	152.351	-24.8677	5	4	4	5	3.93647	4.50407	0.311055	0.38241	0.36947	0.32842	0.324265	0.337445	0.27482	4.40676	0.332555	1391.54	174836	0	0	0	0	0	0	0	0	0	0
509	Echuca Holiday & After School Care Programs Inc	Centre-Based Care	Sutton Street	ECHUCA	VIC	3564	30	Working Towards NQS	WT	No	No	Yes	7	144.76	-36.1336	3	3	3	3	2.73284	3.04912	0.309142	0.321671	0.320855	0.337371	0.383753	0.345971	0.290089	2.96366	0.329836	954.896	86864.4	0	0	0	0	666.274	0	0	0	0	0
510	Shine Bright Echuca East Kindergarten	Centre-Based Care	115 Stawell Street	ECHUCA	VIC	3564	30	Exceeding NQS	EXD	No	No	No	8	144.763	-36.1346	3	3	3	3	2.73284	3.04912	0.299191	0.309236	0.335355	0.334	0.382327	0.372682	0.314064	2.96366	0.335265	815.316	86513.7	0	0	0	0	1161.17	0	0	0	0	0
511	Casino West Public School Preschool	Centre-Based Care	Hotham Street	CASINO	NSW	2470	20	Meeting NQS	MT	No	Yes	No	6	153.038	-28.8555	3	3	3	3	3.62803	3.6991	0.53455	0.537125	0.565187	0.6004	0.526525	0.5619	0.452725	3.22119	0.539773	792.67	44887.7	0	0	0	0	927.407	0	0	0	0	0
512	Rainbow Region Kids Casino	Centre-Based Care	Hotham Street	CASINO	NSW	2470	50	Meeting NQS	MT	No	No	No	8	153.038	-28.8555	3	3	3	3	3.62803	3.6991	NA	NA	NA	NA	NA	NA	NA	3.22119	NA	792.67	44887.7	0	0	0	0	927.407	0	0	0	0	0
513	Southern Cross Family Day Care	Family Day Care	Shop 12b, 9 Maryborough St	BUNDABERG CENTRAL	QLD	4670	0	Meeting NQS	MT	No	No	No	8	152.347	-24.8685	5	4	4	5	3.93647	4.50407	0.36811	0.45351	0.41752	0.38999	0.42058	0.41151	0.34545	4.40676	0.400953	989.824	174845	0	0	0	0	433.397	0	0	0	0	0
514	Yeppoon & District Kindergarten	Centre-Based Care	27 Queen Street	YEPPOON	QLD	4703	50	Exceeding NQS	EXD	No	No	No	8	150.746	-23.1299	3	3	2	3	2.58212	3.68218	0.407377	0.474744	0.348718	0.389773	0.384723	0.41755	0.371844	2.87738	0.399247	36386.9	438959	0	0	0	0	0	0	0	0	0	0
515	Goomalling Gumnuts Inc.	Centre-Based Care	Cnr Hoddy & Quinlan Streets	GOOMALLING	WA	6460	19	Exceeding NQS	EXD	Yes	No	No	4	116.83	-31.2967	3	4	4	3	2.72519	3.04323	0.25859	0.260364	0.267239	0.287092	0.325353	0.298847	0.280553	3.29474	0.282577	45702.8	97127.2	0	0	0	0	0	0	0	0	0	0
516	J.A.C.'s Learning World	Centre-Based Care	6 Ranger Drive	YEPPOON	QLD	4703	52	Exceeding NQS	EXD	Yes	No	Yes	3	150.736	-23.1229	3	3	2	3	2.58212	3.68218	0.639411	0.666539	0.654211	0.679968	0.652302	0.710214	0.620759	2.87738	0.660486	36218.4	440273	0	0	0	0	0	0	0	0	0	0
517	YMCA Childcare and Kindergarten	Centre-Based Care	7 Quinn St	KEPNOCK	QLD	4670	55		NA	Yes	No	No	4	152.368	-24.8763	5	4	4	5	3.93647	4.50407	0.469914	0.456638	0.469286	0.474057	0.463805	0.488367	0.374381	4.40676	0.456635	3454.7	173394	0	0	0	0	0	0	0	0	0	0
518	SchoolsOUT Twin Rivers	Centre-Based Care	66 Wilkinson Dr	ECHUCA	VIC	3564	75		NA	No	No	Yes	7	144.725	-36.1377	3	3	3	3	2.73284	3.04912	0.259238	0.25689	0.274038	0.262708	0.304544	0.31833	0.264207	2.96366	0.277136	436.797	89620.6	0	0	0	484.785	3561.11	0	0	0	0	0
519	PCYC Rockhampton - Yeppoon School Age Care	Centre-Based Care	Yeppoon State School, Tucker Street	YEPPOON	QLD	4703	45	Meeting NQS	MT	No	No	Yes	7	150.737	-23.1252	3	3	2	3	2.58212	3.68218	0.5401	0.5068	0.486167	0.562367	0.4765	0.581133	0.456833	2.87738	0.5157	36123.4	439946	0	0	0	0	0	0	0	0	0	0
520	Yeppoon & District Kindergarten - Preschool Campus	Centre-Based Care	16 Tucker Street	YEPPOON	QLD	4703	25	Exceeding NQS	EXD	No	No	No	8	150.736	-23.1258	3	3	2	3	2.58212	3.68218	0.577775	0.591075	0.615375	0.639275	0.569075	0.63435	0.542425	2.87738	0.595621	36008.5	439935	0	0	0	0	0	0	0	0	0	0
521	Bundaberg Scallywags Child Care Centre	Centre-Based Care	46 Elliott Heads Road	BUNDABERG	QLD	4670	73	Meeting NQS	MT	Yes	No	No	4	152.369	-24.8787	5	4	4	5	3.93647	4.50407	0.436067	0.446411	0.467567	0.446322	0.440333	0.455311	0.348744	4.40676	0.434394	3670.29	173080	0	0	0	0	0	0	0	0	0	0
522	Cuddle Bugs Kindergarten & Pre-Prep	Centre-Based Care	66 Boundary Street	BUNDABERG	QLD	4670	60	Exceeding NQS	EXD	Yes	No	No	4	152.364	-24.8776	5	4	4	5	3.93647	4.50407	0.472762	0.43535	0.4832	0.46485	0.516637	0.490912	0.396313	4.40676	0.465718	3105.52	173336	0	0	0	0	0	0	0	0	0	0
523	Goroke Preschool	Centre-Based Care	9 Compston Street	GOROKE	VIC	3412	25	Exceeding NQS	EXD	No	No	No	8	141.477	-36.7185	2	3	3	3	2.09	2.15104	0.312708	0.260569	0.261263	0.329405	0.313407	0.32398	0.307159	2.54017	0.301213	25126.6	203789	0	0	0	0	0	0	0	0	0	0
524	Rainbow Station Early Education Centre	Centre-Based Care	48 Colches Street	CASINO	NSW	2470	74	Working Towards NQS	WT	Yes	No	No	4	153.039	-28.8616	3	3	3	3	3.62803	3.6991	0.541308	0.538896	0.569254	0.606165	0.545946	0.582546	0.467058	3.22119	0.550168	817.51	44320.9	0	0	0	0	2113.1	0	0	0	0	0
525	Acorn Child Care Centre	Centre-Based Care	10A Branyan Street	BUNDABERG	QLD	4670	140	Meeting NQS	EXD	Yes	No	No	4	152.341	-24.8715	5	4	4	5	3.93647	4.50407	0.418104	0.498765	0.474148	0.403874	0.435826	0.464857	0.348939	4.40676	0.43493	491.353	174629	0	0	0	27.3558	2619.33	0	0	0	0	0
526	Bundaberg Community Kindergarten	Centre-Based Care	55A Electra Street	BUNDABERG	QLD	4670	25	Exceeding NQS	EXD	No	No	No	8	152.343	-24.8725	5	4	4	5	3.93647	4.50407	0.4628	0.5075	0.522833	0.475867	0.468567	0.455333	0.351833	4.40676	0.463533	690.198	174475	0	0	0	0	2051.41	0	0	0	0	0
527	Lead Childcare - Bundaberg	Centre-Based Care	146 Elliott Heads Road	BUNDABERG	QLD	4670	75	Exceeding NQS	MT	Yes	No	Yes	3	152.379	-24.8853	5	4	4	5	3.93647	4.50407	0.527667	0.557444	0.574904	0.546584	0.541069	0.536509	0.406591	4.40676	0.527253	5035.38	172044	0	0	0	0	0	0	0	0	0	0
528	Enngonia Public School Preschool	Centre-Based Care	Enngonia Public School , Lot 9 Belalie St	ENNGONIA	NSW	2840	20	Meeting NQS	MT	No	Yes	No	6	145.845	-29.3179	3	4	4	4	4.41477	5.28569	0.312243	0.327318	0.294271	0.353257	0.343514	0.293182	0.299641	4.11674	0.317632	145.726	706084	0	0	586.843	913.697	1949.59	0	0	0	0	0
529	Piper Central World Of Learning	Centre-Based Care	61-65 Ruddell Street	BUNDABERG	QLD	4670	75	Exceeding NQS	EXD	Yes	No	No	4	152.351	-24.8759	5	4	4	5	3.93647	4.50407	0.474921	0.458414	0.500171	0.465	0.507157	0.523557	0.369429	4.40676	0.471236	1684.83	173864	0	0	0	0	0	0	0	0	0	0
530	Pink and Blue Early Learning Pty Ltd	Centre-Based Care	255-257 Ogilvie Ave	ECHUCA	VIC	3564	171	Meeting NQS	MT	Yes	No	No	4	144.748	-36.1407	3	3	3	3	2.73284	3.04912	0.330483	0.331567	0.348142	0.358028	0.390739	0.397642	0.333961	2.96366	0.355794	21.8463	87376.3	128.544	381.028	1493.52	2778.73	6061.99	0	0	0	0	0
531	Headstart Early Learning Centre Griffith	Centre-Based Care	2-6 Madden Drive	GRIFFITH	NSW	2680	120	Meeting NQS	WT	Yes	No	Yes	3	146.082	-34.2747	3	4	4	4	4.29937	4.21668	0.396893	0.458442	0.435451	0.472946	0.457076	0.447232	0.415242	3.91934	0.440469	2858.17	224523	0	0	0	0	0	0	0	0	0	0
532	Willaura Primary School OSHC	Centre-Based Care	14 Warranooke St	WILLAURA	VIC	3379	10		NA	No	No	Yes	7	142.739	-37.5443	2	3	3	3	2.26754	2.25546	0.33458	0.265525	0.290776	0.386253	0.429342	0.332242	0.342539	2.58717	0.34018	641.583	51726.6	0	0	0	0	1549.81	0	0	0	0	0
533	Cedar Avenue Early Learning	Centre-Based Care	20-24 Cedar Avenue	YEPPOON	QLD	4703	114	Meeting NQS	MT	Yes	No	No	4	150.757	-23.1473	3	3	2	3	2.58212	3.68218	0.459683	0.45145	0.453693	0.450719	0.449474	0.450461	0.47917	2.87738	0.456379	35736	436534	0	0	0	0	0	0	0	0	0	0
534	St Mary's Community Preschool	Centre-Based Care	57 North Street	CASINO	NSW	2470	40	Exceeding NQS	EXD	No	No	No	8	153.045	-28.8605	3	3	3	3	3.62803	3.6991	0.540478	0.573656	0.56185	0.550106	0.579872	0.572139	0.482294	3.22119	0.551485	178.733	43890	0	0	1083.83	1878.52	3532.01	0	0	0	0	0
535	Willaura & District Kindergarten	Centre-Based Care	91 Main Street	WILLAURA	VIC	3379	22	Meeting NQS	WT	No	No	No	8	142.743	-37.5448	2	3	3	3	2.26754	2.25546	0.332331	0.253269	0.264238	0.425631	0.417477	0.293423	0.312515	2.58717	0.328412	857.513	51393.2	0	0	0	0	1015.98	0	0	0	0	0
536	Lismore Preschool	Centre-Based Care	57 William Street	LISMORE	VIC	3324	20	Exceeding NQS	EXD	Yes	No	No	4	143.342	-37.955	2	3	3	3	2.47036	2.46295	0.485158	0.361468	0.439549	0.500542	0.4797	0.377268	0.459404	2.65555	0.443298	155.481	22854.7	0	0	1809.49	2832.86	7758.13	0	0	0	0	0
537	Goodstart Early Learning Griffith-Clifton Boulevard	Centre-Based Care	105 Clifton Boulevard	GRIFFITH	NSW	2680	76	Exceeding NQS	EXD	Yes	No	No	4	146.075	-34.2753	3	4	4	4	4.29937	4.21668	0.365196	0.440464	0.407572	0.454068	0.450652	0.44494	0.382184	3.91934	0.420725	2355	225085	0	0	0	0	0	0	0	0	0	0
538	Active Kids After School Care	Centre-Based Care	St Mary's Primary School, 120 Centre Street	CASINO	NSW	2470	60	Meeting NQS	MT	No	No	Yes	7	153.046	-28.8609	3	3	3	3	3.62803	3.6991	0.5245	0.5082	0.5694	0.65365	0.5552	0.62135	0.44135	3.22119	0.553379	44.9815	23504.1	16.2453	491.439	3174.96	6123.71	14758.5	0	0	0	0	0
539	Casino Baptist Church Christian Community Pre-school	Centre-Based Care	137 Canterbury Street	CASINO	NSW	2470	59	Meeting NQS	MT	No	No	No	8	153.044	-28.8625	3	3	3	3	3.62803	3.6991	0.5476	0.5248	0.572867	0.5363	0.554033	0.577567	0.510267	3.22119	0.546205	184.32	43769	0	0	1043.53	1400.19	3529.2	0	0	0	0	0
540	St Joseph's Outside School Hours Care	Centre-Based Care	Cnr Barolin & Woondooma Sts	BUNDABERG	QLD	4670	50	Meeting NQS	MT	No	No	Yes	7	152.354	-24.8802	5	4	4	5	3.93647	4.50407	0.461727	0.427018	0.4833	0.428409	0.463945	0.469345	0.360191	4.40676	0.441991	2280.52	173267	0	0	0	1632.29	4966.2	0	0	0	0	2534.9
541	PCYC Bundaberg School Age Care	Centre-Based Care	1 Civic Avenue	BUNDABERG WEST	QLD	4670	90	Meeting NQS	MT	No	No	Yes	7	152.347	-24.8785	5	4	4	5	3.93647	4.50407	0.483762	0.467137	0.480388	0.49285	0.512825	0.499287	0.393313	4.40676	0.475652	1509.43	173663	0	0	0	0	0	0	0	0	0	0
542	St Patrick's After School Care	Centre-Based Care	35 Mulgrave Street	BUNDABERG	QLD	4670	60	Exceeding NQS	EXD	No	No	Yes	7	152.339	-24.8767	5	4	4	5	3.93647	4.50407	0.467031	0.470277	0.469531	0.433054	0.460562	0.461031	0.369146	4.40676	0.447233	729.077	174074	0	0	0	0	2789.39	0	0	0	0	0
543	Dunolly Kindergarten	Centre-Based Care	94 Maude Street	DUNOLLY	VIC	3472	30	Exceeding NQS	EXD	No	No	No	8	143.73	-36.8601	2	3	3	3	2.39448	2.51676	0.35282	0.339902	0.349497	0.356261	0.412276	0.366922	0.349083	2.65187	0.360966	15396.6	53789.3	0	0	0	0	0	0	0	0	0	0
544	Griffith Wiradjuri Aboriginal Pre-School	Centre-Based Care	101 Blumer Avenue	EAST GRIFFITH	NSW	2680	25	Working Towards NQS	WT	No	No	No	8	146.073	-34.2768	3	4	4	4	4.29937	4.21668	0.409229	0.447629	0.425014	0.489871	0.474329	0.468	0.4043	3.91934	0.445482	2051.81	225145	0	0	0	0	0	0	0	0	0	0
545	Sacred Heart Outside School Hours Care	Centre-Based Care	14 Barracuda Crescent	YEPPOON	QLD	4703	30	Meeting NQS	MT	No	No	Yes	7	150.764	-23.1592	3	3	2	3	2.58212	3.68218	0.472238	0.443964	0.446254	0.48782	0.45541	0.480124	0.415676	2.87738	0.457355	35326.4	434930	0	0	0	0	0	0	0	0	0	0
546	C&K Walkervale Community Kindergarten	Centre-Based Care	Cullen Street	BUNDABERG	QLD	4670	24	Exceeding NQS	EXD	No	No	No	8	152.358	-24.8841	5	4	4	5	3.93647	4.50407	0.439543	0.428507	0.432671	0.413707	0.4429	0.438257	0.331314	4.40676	0.418129	2926.28	172701	0	0	0	0	0	0	0	0	0	0
547	Donald Children's Centre	Centre-Based Care	6-12 Houston St	DONALD	VIC	3480	60	Meeting NQS	MT	Yes	No	No	4	142.983	-36.368	2	3	3	2	2.1292	2.41633	0.257791	0.249965	0.258418	0.291725	0.310742	0.312644	0.323207	2.42426	0.286356	260.39	136553	0	0	514.285	824.016	1917.9	0	0	0	0	0
548	C&K Walker Street Community Child Care Centre	Centre-Based Care	134 Walker Street	BUNDABERG	QLD	4670	50	Meeting NQS	MT	Yes	No	No	4	152.343	-24.8795	5	4	4	5	3.93647	4.50407	0.48146	0.44774	0.50202	0.46956	0.48868	0.4827	0.37842	4.40676	0.464369	1297.01	173631	0	0	0	0	0	0	0	0	0	0
549	Camp Australia - Walkervale State School OSHC	Centre-Based Care	Walkervale Primary School, 46A Hurst Street	BUNDABERG	QLD	4670	90	Meeting NQS	WT	No	No	Yes	7	152.36	-24.8849	5	4	4	5	3.93647	4.50407	0.435433	0.4319	0.4668	0.500767	0.4434	0.460533	0.3555	4.40676	0.442048	3115.45	172569	0	0	0	0	0	0	0	0	0	0
550	Goodooga Preschool Inc	Centre-Based Care	6 Doyle Street	GOODOOGA	NSW	2831	20	Working Towards NQS	WT	No	No	No	8	147.454	-29.1161	4	4	4	4	4.02716	6.81212	0.226366	0.21469	0.223784	0.26156	0.270379	0.224705	0.166064	4.47321	0.226793	42159.7	529201	0	0	0	0	0	0	0	0	0	0
551	Goodstart Early Learning Bundaberg - George Street	Centre-Based Care	203 George Street	BUNDABERG WEST	QLD	4670	75	Meeting NQS	EXD	Yes	No	No	4	152.331	-24.8768	5	4	4	5	3.93647	4.50407	0.448488	0.467164	0.488	0.428644	0.44538	0.468704	0.364364	4.40676	0.444392	67.7162	174267	0	258.625	1287.24	1977.58	3988.59	0	0	0	0	0
552	Shine Bright Echuca South Community Kindergarten	Centre-Based Care	232 High Street	ECHUCA SOUTH	VIC	3564	58	Exceeding NQS	EXD	No	No	No	8	144.753	-36.1463	3	3	3	3	2.73284	3.04912	0.270664	0.280775	0.291521	0.284736	0.329761	0.335764	0.292489	2.96366	0.297959	789.345	86429.8	0	0	0	0	2735.96	0	0	0	0	0
553	Belong Family Day Care	Family Day Care	102 Ortella St	GRIFFITH	NSW	2680	0	Working Towards NQS	WT	No	No	No	8	146.04	-34.2732	3	4	4	4	4.29937	4.21668	0.405539	0.467103	0.435056	0.479528	0.464141	0.440944	0.39338	3.91934	0.440813	1667.75	228281	0	0	0	0	0	0	0	0	0	0
554	Country Kids Play and Learning Centre	Centre-Based Care	Gardner Street	TOOGOOLAWAH	QLD	4313	30		NA	No	No	Yes	7	152.379	-27.0894	3	3	2	2	3.46994	3.57856	0.647393	0.715793	0.697008	0.611761	0.691324	0.693827	0.445663	2.84142	0.643253	40909.1	57029.4	0	0	0	0	0	0	0	0	0	0
555	Country Kids Play & Learning Centre	Centre-Based Care	43 Gardner Street North	TOOGOOLAWAH	QLD	4313	41	Meeting NQS	MT	Yes	No	No	4	152.379	-27.0892	3	3	2	2	3.46994	3.57856	0.5391	0.5727	0.6587	0.478	0.5673	0.5673	0.4262	2.84142	0.544186	40948.4	57039.9	0	0	0	0	0	0	0	0	0	0
556	Agnes Water Child Care Centre	Centre-Based Care	The Community Centre, Springs Road	AGNES WATER	QLD	4677	68	Meeting NQS	MT	Yes	No	No	4	151.91	-24.2114	3	3	2	3	2.55369	2.95643	0.415968	0.494893	0.446622	0.404563	0.438051	0.474627	0.463192	2.75169	0.448274	71035.3	265409	0	0	0	0	0	0	0	0	0	0
557	Discovery Coast Family Day Care Scheme	Family Day Care	71 Springs Road	AGNES WATERS	QLD	4677	0	Meeting NQS	MT	No	No	No	8	151.91	-24.2115	3	3	2	3	2.55369	2.95643	0.5987	0.7515	0.6955	0.8406	0.6658	0.8094	0.8638	2.75169	0.746471	71043.8	265390	0	0	0	0	0	0	0	0	0	0
558	Warburton Preschool	Centre-Based Care	Riverside Drive	WARBURTON	VIC	3799	29	Exceeding NQS	EXD	No	No	No	8	145.719	-37.7502	3	3	4	3	3.14463	2.8317	0.777729	0.825445	0.816437	0.755269	0.800221	0.781266	0.753803	3.16272	0.787167	1741.96	45642.3	0	0	0	0	0	0	0	0	0	0
559	Helping Hands Taranganba	Centre-Based Care	Taranganba State School, Lot 102 Taranganba Road	YEPPOON	QLD	4703	60	Meeting NQS	MT	No	No	Yes	7	150.756	-23.1551	3	3	2	3	2.58212	3.68218	0.622106	0.612883	0.636128	0.654433	0.554167	0.642872	0.582017	2.87738	0.614944	34968.4	435811	0	0	0	0	0	0	0	0	0	0
560	C&K Taranganba Community Kindergarten	Centre-Based Care	61 Taranganba Road	YEPPOON	QLD	4703	24	Exceeding NQS	EXD	No	No	No	8	150.755	-23.1549	3	3	2	3	2.58212	3.68218	0.7251	0.7236	0.6878	0.8365	0.7432	0.6802	0.6747	2.87738	0.724443	34903.3	435890	0	0	0	0	0	0	0	0	0	0
561	Griffith East Preschool	Centre-Based Care	Corner Poole & Sanders Streets	GRIFFITH	NSW	2680	60	Exceeding NQS	EXD	No	No	No	8	146.07	-34.2799	3	4	4	4	4.29937	4.21668	0.43255	0.471931	0.445181	0.494131	0.492869	0.480825	0.415925	3.91934	0.461916	1556.12	225118	0	0	0	0	0	0	0	0	0	0
562	Goodstart Early Learning Griffith-Sanders Street	Centre-Based Care	4 Sanders Street	GRIFFITH	NSW	2680	52	Exceeding NQS	EXD	Yes	No	No	4	146.071	-34.2802	3	4	4	4	4.29937	4.21668	0.51515	0.61115	0.6052	0.5637	0.5854	0.5814	0.55565	3.91934	0.57395	1554	225035	0	0	0	0	0	0	0	0	0	0
563	Goodstart Early Learning Bundaberg - Takalvan Street 1	Centre-Based Care	38 Takalvan St	BUNDABERG	QLD	4670	107	Exceeding NQS	EXD	Yes	No	No	4	152.33	-24.8792	5	4	4	5	3.93647	4.50407	0.407383	0.395258	0.459292	0.397783	0.406267	0.424567	0.31645	4.40676	0.401	117.411	174022	0	0	1222.76	1934.36	3966.79	0	0	0	0	0
564	Casino Public School - Djanenjam Preschool	Centre-Based Care	31 Walker St	CASINO	NSW	2470	20	Exceeding NQS	EXD	No	Yes	No	6	153.048	-28.8677	3	3	3	3	3.62803	3.6991	0.615521	0.591879	0.643904	0.619675	0.61835	0.648904	0.524692	3.22119	0.608989	308.786	43054.8	0	0	285.426	1035.74	3288.09	0	0	0	0	0
565	Taranganba Early Learning	Centre-Based Care	83 Taranganba Rd	TAROOMBALL	QLD	4703	191	Meeting NQS	MT	Yes	No	No	4	150.753	-23.1555	3	3	2	3	2.58212	3.68218	0.65035	0.677733	0.6924	0.710967	0.6121	0.69725	0.632433	2.87738	0.667605	34750.8	435889	0	0	0	0	0	0	0	0	0	0
566	Toogoolawah Kindergarten	Centre-Based Care	17 Abbotsford Street	TOOGOOLAWAH	QLD	4313	24	Meeting NQS	MT	No	No	No	8	152.374	-27.087	3	3	2	2	3.46994	3.57856	0.639884	0.684342	0.705711	0.539547	0.651821	0.655795	0.425216	2.84142	0.614617	41463.3	57214.5	0	0	0	0	0	0	0	0	0	0
567	Boorowa Early Education Centre	Centre-Based Care	59 Brial Street	BOOROWA	NSW	2586	76	Meeting NQS	MT	Yes	No	Yes	3	148.724	-34.4348	3	3	3	3	3.65029	3.44298	0.431266	0.382193	0.539566	0.428267	0.544305	0.572862	0.49811	3.18221	0.485224	869.669	44794	0	0	0	0	656.895	0	0	0	0	0
568	St Mary's Bundaberg Outside School Hours Care Service	Centre-Based Care	Frank Gilbert Drive	BUNDABERG SOUTH	QLD	4670	80	Meeting NQS	EXD	No	No	Yes	7	152.37	-24.893	5	4	4	5	3.93647	4.50407	0.547135	0.488368	0.589615	0.569894	0.59925	0.57825	0.480035	4.40676	0.550364	4596.07	171355	0	0	0	0	0	0	0	0	0	0
569	Kookaburra Early Learning	Centre-Based Care	108 Johnston Street	CASINO	NSW	2470	100	Meeting NQS	MT	Yes	No	No	4	153.058	-28.86	3	3	3	3	3.62803	3.6991	0.682003	0.630559	0.726979	0.694697	0.65699	0.678264	0.524236	3.22119	0.656247	38.8038	42799.5	55.4062	184.634	679.827	997.015	2001.16	0	0	0	0	0
570	Goodstart Early Learning Echuca	Centre-Based Care	112 Northern Highway	ECHUCA	VIC	3564	105	Meeting NQS	MT	Yes	No	No	4	144.732	-36.151	3	3	3	3	2.73284	3.04912	0.286754	0.283031	0.29766	0.307321	0.374908	0.370558	0.312962	2.96366	0.319028	87.116	87986.6	0	97.8896	720.853	984.269	1992.63	0	0	0	0	0
571	Learn and Play Kindergarten	Centre-Based Care	14A Tarakan Street, Cnr Tobruk Street	BUNDABERG	QLD	4670	75	Meeting NQS	MT	Yes	No	No	4	152.338	-24.8839	5	4	4	5	3.93647	4.50407	0.452385	0.412869	0.501408	0.472592	0.445738	0.473708	0.369608	4.40676	0.446901	1197.74	173242	0	0	0	0	0	0	0	0	0	0
572	Burrum Kids-R-Us	Centre-Based Care	11 Burrum River Road	TORBANLEA	QLD	4662	75	Meeting NQS	MT	Yes	No	Yes	3	152.579	-25.3325	3	3	2	3	2.8382	3.44717	0.663192	0.585657	0.675746	0.633364	0.641121	0.677451	0.572582	2.88089	0.635588	21546.4	114351	0	0	0	0	0	0	0	0	0	0
573	Griffith North Out of School Hours Care	Centre-Based Care	Griffith North Public School, 2-14 Boonah St	GRIFFITH	NSW	2680	35	Meeting NQS	MT	No	No	Yes	7	146.049	-34.2808	3	4	4	4	4.29937	4.21668	0.379814	0.425405	0.399232	0.4381	0.423205	0.411657	0.360089	3.91934	0.405358	984.779	226865	0	0	0	0	347.004	0	0	0	0	0
574	PCYC- Out Of School Hours Griffith	Centre-Based Care	St Patrick's Primary School, Warrambool Street	GRIFFITH	NSW	2680	60	Meeting NQS	MT	No	No	Yes	7	146.045	-34.2811	3	4	4	4	4.29937	4.21668	0.298483	0.33935	0.307583	0.343717	0.34795	0.332367	0.304933	3.91934	0.324912	882.077	227159	0	0	0	0	1810.74	0	0	0	0	0
575	Helping Hands Norville	Centre-Based Care	Dr Mays Road	BUNDABERG	QLD	4670	75	Meeting NQS	MT	No	No	Yes	7	152.332	-24.8858	5	4	4	5	3.93647	4.50407	0.28932	0.3019	0.34214	0.293653	0.319913	0.330007	0.238753	4.40676	0.302241	803.197	173183	0	0	0	0	2327.15	0	0	0	0	0
576	Avoca Outside School Hours Care	Centre-Based Care	Corner Branyan Drive and Twyford Street	BUNDABERG WEST	QLD	4670	45	Meeting NQS	MT	No	No	Yes	7	152.313	-24.8819	5	4	4	5	3.93647	4.50407	0.462807	0.489566	0.504658	0.46828	0.503154	0.508954	0.395493	4.40676	0.47613	1175.47	174180	0	0	0	0	0	0	0	0	0	0
577	Griffith Preschool Kindergarten	Centre-Based Care	Kindergarten Lane	GRIFFITH	NSW	2680	60	Meeting NQS	EXD	No	No	No	8	146.046	-34.2832	3	4	4	4	4.29937	4.21668	0.290622	0.322278	0.290033	0.315333	0.338333	0.300789	0.292589	3.91934	0.30714	617.755	226919	0	0	0	0	3686.39	0	0	0	0	0
578	Community Kids Griffith Early Education Centre	Centre-Based Care	42 Noorebar St	GRIFFITH	NSW	2680	90	Meeting NQS	WT	Yes	No	No	4	146.042	-34.2835	3	4	4	4	4.29937	4.21668	0.432456	0.478733	0.436744	0.496733	0.491467	0.443089	0.421289	3.91934	0.457216	511.234	227251	0	0	0	0	3751.05	0	0	0	0	0
579	Regional Early Education and Development - Bruce Rock	Centre-Based Care	3 Bean Road	BRUCE ROCK	WA	6418	15	Meeting NQS	MT	Yes	No	No	4	118.147	-31.8722	3	3	3	3	2.68676	2.89356	0.227315	0.208136	0.195686	0.219039	0.284005	0.223088	0.19708	2.93005	0.22205	276.193	235837	0	0	608.06	1082.18	2128.17	0	0	0	0	0
580	Avoca Kids Early Learning Centre	Centre-Based Care	258 Avoca Road	AVOCA	QLD	4670	75	Meeting NQS	EXD	Yes	No	No	4	152.305	-24.8829	5	4	4	5	3.93647	4.50407	0.496988	0.590327	0.598992	0.583362	0.582796	0.580735	0.507969	4.40676	0.563024	1742.83	174271	0	0	0	0	0	0	0	0	0	0
581	Hamilton Island Kindy	Centre-Based Care	3 Melaleuca Drive	HAMILTON ISLAND	QLD	4803	29	Meeting NQS	MT	Yes	No	No	4	148.954	-20.3432	3	3	3	3	2.44181	3.14829	0.331188	0.369042	0.13243	0.223155	0.236855	0.18155	0.25107	2.93168	0.24647	91852.5	271106	0	0	0	0	0	0	0	0	0	0
582	Chrysalis Central Kindergarten	Centre-Based Care	14 Fitzgerald St	NORVILLE	QLD	4670	22	Exceeding NQS	EXD	No	No	No	8	152.344	-24.894	5	4	4	5	3.93647	4.50407	0.505871	0.489395	0.525014	0.488421	0.496274	0.511119	0.352433	4.40676	0.481218	2440.93	171899	0	0	0	0	0	0	0	0	0	0
583	Mount Pleasant Primary School OSHC	Centre-Based Care	22 Hospital Road	MOUNT PLEASANT	SA	5235	20	Working Towards NQS	WT	No	No	Yes	7	139.053	-34.7743	3	3	3	3	2.42995	2.48928	0.364405	0.500659	0.448253	0.462371	0.553338	0.401753	0.380388	2.81987	0.444452	317.219	40722.8	0	0	357.072	746.219	1816.92	0	0	0	0	0
584	Booleroo Centre & District Kindergarten	Centre-Based Care	26 Campbell Street	BOOLEROO CENTRE	SA	5482	28	Meeting NQS	MT	No	Yes	Yes	5	138.348	-32.8784	3	4	3	4	3.18429	3.42511	0.20053	0.238568	0.301663	0.240784	0.329005	0.245168	0.194267	3.4349	0.249998	12050.3	229280	0	0	0	0	0	0	0	0	0	0
585	Bundaberg Early Learning Centre	Centre-Based Care	Cnr Dittman Rd , Branyan Drive	BUNDABERG	QLD	4670	74	Meeting NQS	MT	Yes	No	No	4	152.308	-24.887	5	4	4	5	3.93647	4.50407	0.523333	0.461208	0.511242	0.503525	0.5293	0.508258	0.398725	4.40676	0.490799	1216.3	173713	0	0	0	0	0	0	0	0	0	0
586	Edenbrook Early Learning Centre	Centre-Based Care	25A Fitzgerald Street	BUNDABERG	QLD	4670	70	Meeting NQS	MT	Yes	No	No	4	152.344	-24.897	5	4	4	5	3.93647	4.50407	0.566918	0.521782	0.599764	0.519964	0.548091	0.529027	0.407373	4.40676	0.52756	2691.14	171542	0	0	0	0	0	0	0	0	0	0
587	Mount Pleasant & District Kindergarten	Centre-Based Care	11 Saleyard Road	MOUNT PLEASANT	SA	5235	38	Exceeding NQS	EXD	No	No	No	8	139.051	-34.7759	3	3	3	3	2.42995	2.48928	0.340471	0.468164	0.427464	0.434521	0.550064	0.376371	0.347671	2.81987	0.420676	220.623	40452.3	0	0	507.499	819.326	2598.84	0	0	0	0	0
588	Western Riverina Family Day Care Scheme	Family Day Care	29 Yambil St	GRIFFITH	NSW	2680	0	Meeting NQS	WT	No	No	No	8	146.051	-34.2894	3	4	4	4	4.29937	4.21668	0.274319	0.321404	0.316208	0.311965	0.3304	0.317269	0.264823	3.91934	0.305198	84.4386	225976	0	263.821	2466.01	3353.35	6222.39	0	0	0	0	0
589	Griffith Central Preschool	Centre-Based Care	29-31 Yambil St	GRIFFITH	NSW	2680	40	Meeting NQS	MT	No	No	No	8	146.051	-34.2894	3	4	4	4	4.29937	4.21668	NA	NA	NA	NA	NA	NA	NA	3.91934	NA	84.4386	225976	0	263.821	2466.01	3353.35	6222.39	0	0	0	0	0
590	Hamilton Island School Age Care	Centre-Based Care	121 Front Street, Hamilton Island School	HAMILTON ISLAND	QLD	4803	30	Meeting NQS	MT	No	No	Yes	7	148.949	-20.3452	3	3	3	3	2.44181	3.14829	0.1137	-0.126995	-0.1877	-0.017285	-0.103165	-0.069365	-0.178005	2.93168	-0.0812593	91460.1	270747	0	0	0	0	0	0	0	0	0	0
591	Frogtastic Educational Kindergarten and Childcare	Centre-Based Care	294 Branyan Drive	BUNDABERG	QLD	4670	75	Meeting NQS	MT	Yes	No	No	4	152.305	-24.8883	5	4	4	5	3.93647	4.50407	0.565633	0.491967	0.5619	0.519017	0.59525	0.553817	0.45555	4.40676	0.534733	1355.06	173621	0	0	0	0	0	0	0	0	0	0
592	Ardrossan & Districts Community Kindergarten	Centre-Based Care	1 West Terrace	ARDROSSAN	SA	5571	25	Exceeding NQS	EXD	No	No	No	8	137.916	-34.4218	3	4	3	3	2.79233	3.23146	0.201124	0.29709	0.247643	0.242671	0.336283	0.259666	0.212509	3.17063	0.256712	614.088	82311.2	0	0	0	0	1571.53	0	0	0	0	0
593	Goodstart Early Learning Griffith-Coolah Street	Centre-Based Care	70 Coolah Street	GRIFFITH	NSW	2680	44	Meeting NQS	MT	Yes	No	No	4	146.041	-34.2918	3	4	4	4	4.29937	4.21668	0.409165	0.463635	0.45873	0.496987	0.480991	0.475752	0.3835	3.91934	0.45268	576.51	226623	0	0	0	0	5087.88	0	0	0	0	0
594	Mount Burr Preschool	Centre-Based Care	Thomas Drive	MOUNT BURR	SA	5279	15	Exceeding NQS	MT	No	Yes	No	6	140.456	-37.5418	2	2	2	3	2.13631	2.16225	0.688757	0.707486	0.70681	0.686755	0.736567	0.69501	0.671009	2.21643	0.698914	11390.3	299116	0	0	0	0	0	0	0	0	0	0
595	Dorothy Waide Centre For Early Learning	Centre-Based Care	1-7 Middleton Avenue	GRIFFITH	NSW	2680	73	Working Towards NQS	WT	Yes	No	No	4	146.028	-34.2946	3	4	4	4	4.29937	4.21668	0.414918	0.480633	0.45102	0.510987	0.464184	0.466164	0.409882	3.91934	0.456827	1131.27	227564	0	0	0	0	0	0	0	0	0	0
596	Paisley Park Early Learning Centre Bundaberg	Centre-Based Care	56 Searle Street	BUNDABERG	QLD	4670	74	Exceeding NQS	EXD	Yes	No	Yes	3	152.364	-24.9142	3	3	3	3	3.15452	3.66901	0.573058	0.555126	0.630881	0.589468	0.644558	0.631858	0.492912	3.13725	0.588266	5792.16	168965	0	0	0	0	0	0	0	0	0	0
597	Coastal Kids Childcare	Centre-Based Care	2 Arthur St	EMU PARK	QLD	4710	96	Meeting NQS	MT	Yes	No	No	4	150.823	-23.2742	3	3	2	3	2.604	3.65267	0.187322	0.249902	0.179282	0.0870417	0.099975	0.296352	0.169873	2.87611	0.181392	34501.4	419647	0	0	0	0	0	0	0	0	0	0
598	Coastal Kids Kindergarten	Centre-Based Care	13 Arthur Street	EMU PARK	QLD	4702	50	Exceeding NQS	EXD	Yes	No	No	4	150.823	-23.2753	3	3	2	3	2.604	3.65267	NA	NA	-0.264125	NA	NA	NA	NA	2.87611	NA	34494.6	419516	0	0	0	0	0	0	0	0	0	0
599	Lorne Kindergarten	Centre-Based Care	Smith Street	LORNE	VIC	3232	31	Meeting NQS	EXD	No	No	No	8	143.977	-38.5446	3	3	3	3	2.57615	2.52485	0.501214	0.575402	0.48202	0.566351	0.550269	0.509219	0.457507	2.85017	0.520283	173.602	39171.5	0	0	708.017	971.723	2018.73	0	0	0	0	0
600	Kingstown Pre-School	Centre-Based Care	Kingstown Hall, Bundarra Road	KINGSTOWN	NSW	2358	20	Meeting NQS	WT	No	No	No	8	151.121	-30.517	2	2	3	2	3.32652	3.22691	0.682085	0.564213	0.560189	0.465502	0.543323	0.41893	0.339184	2.59224	0.510489	46770.6	197982	0	0	0	0	0	0	0	0	0	0
601	Yea and District Childrens Centre	Centre-Based Care	23 The Semi Circle	YEA	VIC	3717	67	Meeting NQS	MT	Yes	No	No	4	145.424	-37.2126	3	3	3	3	3.07959	2.92058	0.565449	0.542556	0.531212	0.560075	0.550305	0.551826	0.519481	3.00003	0.545844	51.5296	38977.9	0	261.288	2015.43	2580.82	4244.34	0	0	0	0	0
602	The Tower Pre-School	Centre-Based Care	1034 Jiggi Road	JIGGI	NSW	2480	20	Meeting NQS	MT	No	No	No	8	153.183	-28.684	3	3	3	3	3.52672	3.51608	0.75131	0.69005	0.813708	0.820347	0.787884	0.798755	0.573408	3.1738	0.747923	18734	38927.4	0	0	0	0	0	0	0	0	0	0
603	Dingee Preschool	Centre-Based Care	785 Dingee Road	DINGEE	VIC	3571	21	Meeting NQS	MT	No	Yes	No	6	144.142	-36.3712	2	3	3	3	2.58393	2.89363	0.326102	0.322752	0.335907	0.336378	0.334447	0.308888	0.295274	2.74626	0.322821	18337.4	70231.9	0	0	0	0	0	0	0	0	0	0
604	Baradine Preschool Incorporated	Centre-Based Care	40-42 Macquarie St	BARADINE	NSW	2396	25	Meeting NQS	MT	No	No	No	8	149.065	-30.9459	3	3	3	3	3.90329	4.86955	0.490993	0.480872	0.457905	0.507202	0.47402	0.491112	0.343317	3.46214	0.463631	47636.8	330835	0	0	0	0	0	0	0	0	0	0
605	Derrinallum Preschool	Centre-Based Care	7 Robertson Street	DERRINALLUM	VIC	3325	20	Exceeding NQS	EXD	Yes	No	No	4	143.219	-37.9476	2	3	3	3	2.44304	2.42262	0.441105	0.32554	0.430959	0.457364	0.460652	0.360181	0.447279	2.64428	0.417583	142.853	69866	0	0	702.79	959.508	1987.48	0	0	0	0	0
606	Tungamah Kindergarten & Early Childhood Service	Centre-Based Care	Middleton Street	TUNGAMAH	VIC	3728	22	Exceeding NQS	EXD	No	No	No	8	145.876	-36.1642	3	4	3	3	2.91086	3.20476	0.261193	0.296467	0.323772	0.340433	0.30061	0.315209	0.262867	3.18594	0.300079	22172.5	52205.3	0	0	0	0	0	0	0	0	0	0
607	One Tree Pannawonica Children's Service	Centre-Based Care	13 Ashburton Way	PANNAWONICA	WA	6716	24	Meeting NQS	MT	Yes	No	No	4	116.323	-21.6372	6	7	7	7	7.28334	10.4766	0.262649	0.267378	0.191949	0.232841	0.310227	0.294559	0.215078	7.46	0.253526	92419.6	1.22928e+06	0	0	0	0	0	0	0	0	0	0
608	Boort Preschool	Centre-Based Care	123-127 Godfrey Street	BOORT	VIC	3537	26	Meeting NQS	MT	No	No	No	8	143.727	-36.1164	2	3	3	3	2.3697	2.81312	0.219328	0.220316	0.212381	0.245024	0.265281	0.244409	0.252307	2.69714	0.237006	21706.4	118005	0	0	0	0	0	0	0	0	0	0
609	Mount Perry State School Kindergarten	Centre-Based Care	Mount Perry State School, Annie Street	MOUNT PERRY	QLD	4671	8	Working Towards NQS	WT	No	Yes	No	6	151.642	-25.1822	2	3	2	2	2.56363	3.16012	0.610627	0.552288	0.67844	0.637582	0.622878	0.659343	0.573895	2.45396	0.619293	42188.9	177250	0	0	0	0	0	0	0	0	0	0
610	Balharry Memorial Kindergarten	Centre-Based Care	Centenary Avenue	LUCINDALE	SA	5272	24	Exceeding NQS	EXD	No	No	No	8	140.367	-36.9715	3	3	3	3	2.00069	2.09901	0.45368	0.397263	0.427847	0.551532	0.465848	0.506118	0.462097	2.68328	0.466341	34703.4	276743	0	0	0	0	0	0	0	0	0	0
611	Rupanyup Kindergarten	Centre-Based Care	55 Cromie Street	RUPANYUP	VIC	3388	28	Meeting NQS	MT	No	No	No	8	142.632	-36.6324	2	3	3	3	2.14029	2.3002	0.288121	0.248654	0.276528	0.306084	0.2782	0.278665	0.278591	2.57342	0.279263	24.2664	113661	79.8357	333.912	1522.91	2033.16	4396.96	0	0	0	0	0
612	Rokewood Kindergarten	Centre-Based Care	Aitchison Street	ROKEWOOD	VIC	3330	25	Working Towards NQS	WT	No	Yes	No	6	143.722	-37.9031	2	3	3	3	2.57505	2.39713	0.40021	0.336114	0.367447	0.406103	0.407502	0.345839	0.392	2.66203	0.379316	18599.8	52874.1	0	0	0	0	0	0	0	0	0	0
613	Balmoral and District Kindergarten	Centre-Based Care	1871 Harrow Road	BALMORAL	VIC	3407	26	Meeting NQS	MT	No	Yes	No	6	141.827	-37.2409	2	2	3	2	2.08261	2.02721	0.363232	0.329872	0.369172	0.459161	0.442609	0.35087	0.423409	2.18497	0.391189	51763.6	146009	0	0	0	0	0	0	0	0	0	0
614	Gulargambone Preschool	Centre-Based Care	Armatree Street	GULARGAMBONE	NSW	2828	19	Meeting NQS	MT	No	No	No	8	148.48	-31.4491	3	3	3	3	4.37191	5.55835	0.230053	0.475991	0.420691	0.375649	0.262675	0.2638	0.220335	3.65504	0.321314	2998.02	347558	0	0	0	0	0	0	0	0	0	0
615	Esk & District Kindergarten	Centre-Based Care	26 South St	ESK	QLD	4312	24	Exceeding NQS	MT	No	No	No	8	152.423	-27.2505	3	3	2	2	3.47807	3.60895	0.632372	0.65095	0.689868	0.633582	0.66871	0.711587	0.52437	2.84784	0.644491	39002.1	38135.1	0	0	0	0	0	0	0	0	0	0
616	Nurruby Wee Waa OOSH	Centre-Based Care	149 Mitchell St	WEE WAA	NSW	2388	20	Meeting NQS	MT	No	No	Yes	7	149.446	-30.2201	3	3	3	3	3.82897	5.31251	0.503849	0.388844	0.476368	0.549032	0.420079	0.416293	0.319412	3.52358	0.439125	133.988	375130	0	0	639.764	1054.77	2246.79	0	0	0	0	0
617	South Kolan Community Kindergarten	Centre-Based Care	16 Bunyarra Drive	SOUTH KOLAN	QLD	4670	23	Exceeding NQS	EXD	No	No	No	8	152.221	-24.9099	3	3	2	3	2.8556	3.33258	0.681009	0.666111	0.753379	0.707823	0.736195	0.723261	0.600066	2.8647	0.695406	387.869	173777	0	0	0	630.918	1995.39	0	0	0	0	0
618	Woodenbong Pre-school	Centre-Based Care	Lindsay Street	WOODENBONG	NSW	2476	20	Meeting NQS	MT	No	No	No	8	152.611	-28.3903	3	2	3	2	3.48697	3.67336	0.69594	0.71686	0.780795	0.724388	0.756917	0.761712	0.464327	2.86005	0.700134	201.626	92803.2	0	0	551.726	915	1992.22	0	0	0	0	0
619	Nurruby Wee Waa Community Child Care Centre & Preschool	Centre-Based Care	97 Cowper Street	WEE WAA	NSW	2388	29	Meeting NQS	MT	Yes	No	No	4	149.449	-30.221	3	3	3	3	3.82897	5.31251	0.572358	0.370175	0.519042	0.641875	0.493208	0.389292	0.324942	3.52358	0.472985	102.4	374851	0	0	932.904	1275.69	2311.39	0	0	0	0	0
620	Walcha Preschool	Centre-Based Care	Walcha Preschool, 215n Uralla Rd	WALCHA	NSW	2354	59		NA	No	No	No	8	151.594	-30.9757	3	2	3	3	3.38984	3.09004	0.707208	0.692227	0.706754	0.61381	0.642893	0.545542	0.486456	2.91331	0.627842	1213.71	138382	0	0	0	0	0	0	0	0	0	0
621	Eugowra Community Children's Centre	Centre-Based Care	Nanima St	EUGOWRA	NSW	2806	20	Meeting NQS	MT	Yes	No	No	4	148.37	-33.4313	3	3	3	2	3.86024	3.77127	0.363703	0.555555	0.562323	0.576125	0.565508	0.496768	0.374827	3.10525	0.499259	33276.5	183781	0	0	0	0	0	0	0	0	0	0
622	HUNTER MOBILE PRESCHOOL - GRESFORD OSHC	Centre-Based Care	Gresford Public School 157 Durham Road	GRESFORD	NSW	2311	30	Working Towards NQS	WT	No	No	Yes	7	151.538	-32.4274	3	3	3	3	3.91024	3.78028	0.75062	0.723805	0.766868	0.771731	0.635105	0.677012	0.674441	3.28175	0.714226	37286.2	37153.5	0	0	0	0	0	0	0	0	0	0
623	Penshurst Preschool	Centre-Based Care	71a Watton Street	PENSHURST	VIC	3289	24	Meeting NQS	MT	No	No	No	8	142.293	-37.8768	2	2	2	2	2.22759	2.21673	0.671727	0.48345	0.449888	0.560082	0.571077	0.521238	0.603713	2.07405	0.551596	236.126	119275	0	0	620.956	1093.13	2111.3	0	0	0	0	0
624	Karumba Childrens Centre	Centre-Based Care	104 Carron Street	KARUMBA	QLD	4891	29	Meeting NQS	MT	Yes	No	No	4	140.846	-17.4853	6	5	6	7	4.48865	4.95786	0.538524	0.59569	0.60166	0.575186	0.584045	0.56826	0.449405	5.57442	0.558967	33322.5	548119	0	0	0	0	0	0	0	0	0	0
625	Wee Waa And District Preschool	Centre-Based Care	Wee Waa Pre School, 118 Alma Street	WEE WAA	NSW	2388	29	Meeting NQS	MT	No	No	No	8	149.451	-30.2239	3	3	3	3	3.82897	5.31251	0.615058	0.296958	0.508983	0.621142	0.509492	0.378992	0.314767	3.52358	0.463627	243.558	374436	0	0	272.865	603.713	2116.39	0	0	0	0	0
626	Free Spirit Childcare	Centre-Based Care	29 Henty St	DUNKELD	VIC	3294	18	Meeting NQS	MT	Yes	No	Yes	3	142.35	-37.648	2	2	2	2	2.14691	2.17669	0.596777	0.469926	0.429632	0.551427	0.584023	0.491515	0.545318	2.05393	0.524088	313.793	96696.9	0	0	423.16	780.17	1904.76	0	0	0	0	0
627	C&K Tieri Community Kindergarten	Centre-Based Care	1 Carbeen Street	TIERI	QLD	4709	25	Meeting NQS	MT	No	No	No	8	148.341	-23.034	3	3	2	3	2.63419	3.60263	0.511275	0.536797	0.544192	0.49606	0.531905	0.581878	0.435627	2.8728	0.519676	112685	474419	0	0	0	0	0	0	0	0	0	0
628	Coleraine & District Kindergarten	Centre-Based Care	26 Henty Street	COLERAINE	VIC	3315	26	Meeting NQS	MT	No	No	No	8	141.694	-37.6003	2	2	2	2	2.17553	2.18487	0.503135	0.408752	0.441456	0.505021	0.560845	0.475681	0.532798	2.06007	0.48967	252.498	164002	0	0	563.129	863.744	1931.07	0	0	0	0	0
629	Joeys Pre-School & Early Learning Centre	Centre-Based Care	37 Moore Street	DUNGOG	NSW	2420	46	Meeting NQS	MT	Yes	No	No	4	151.75	-32.3995	3	3	3	3	3.7229	3.52223	0.681309	0.667321	0.706482	0.708607	0.556112	0.634709	0.628967	3.20752	0.654787	48716.6	35488.8	0	0	0	0	0	0	0	0	0	0
630	Dunkeld Kindergarten	Centre-Based Care	Wills Street	DUNKELD	VIC	3294	30	Exceeding NQS	EXD	No	No	No	8	142.344	-37.6509	2	2	2	2	2.14691	2.17669	0.602305	0.45516	0.428375	0.56028	0.600615	0.471145	0.55257	2.05393	0.52435	166.393	97448.8	0	0	679.232	942.628	2124.9	0	0	0	0	0
631	Skipton Kindergarten	Centre-Based Care	11 Montgomery Street	SKIPTON	VIC	3361	22	Working Towards NQS	WT	Yes	No	No	4	143.367	-37.6865	2	3	3	3	2.30806	2.28117	0.473895	0.353221	0.370342	0.475604	0.493188	0.376712	0.448342	2.5982	0.427329	35.9025	36313.1	54.6537	185.134	756.222	999.984	2017.93	0	0	0	0	0
632	C&K Mossman Community Kindergarten	Centre-Based Care	9 Foxton Avenue	MOSSMAN	QLD	4873	24	Meeting NQS	WT	No	No	No	8	145.373	-16.4572	3	3	3	3	2.45411	3.55357	0.720559	0.735021	0.707774	0.734716	0.771141	0.746322	0.682097	3.00128	0.728233	3461.13	70764.1	0	0	0	0	0	0	0	0	0	0
633	Dorrigo Preschool Incorporated	Centre-Based Care	6 Cedar Street	DORRIGO	NSW	2453	30	Working Towards NQS	WT	No	No	No	8	152.712	-30.343	3	3	3	3	3.74808	3.88123	0.744112	0.745637	0.755277	0.762996	0.780609	0.746568	0.691225	3.27155	0.746632	145.166	35274.3	0	0	583.482	1166.19	2286.42	0	0	0	0	0
634	Enhance Family Day Care - Endeavour	Family Day Care	Jack Street, Mossman Showgrounds	MOSSMAN	QLD	4873	0	Meeting NQS	MT	No	No	No	8	145.367	-16.4622	3	3	3	3	2.45411	3.55357	0.752332	0.813621	0.763779	0.817232	0.761943	0.799339	0.744861	3.00128	0.779015	3457.65	70661.2	0	0	0	0	0	0	0	0	0	0
635	St. Augustine's - Mossman Outside School Hours Care	Centre-Based Care	24 Grogan Street	MOSSMAN	QLD	4873	45	Meeting NQS	MT	No	No	Yes	7	145.369	-16.4619	3	3	3	3	2.45411	3.55357	0.7645	0.7675	0.7764	0.7835	0.7885	0.8028	0.7779	3.00128	0.780157	3383.64	70608.7	0	0	0	0	0	0	0	0	0	0
636	Enhance Family Day Care - Tropical North	Family Day Care	Jack Street	MOSSMAN	QLD	4873	0	Exceeding NQS	MT	No	No	No	8	145.369	-16.4629	3	3	3	3	2.45411	3.55357	0.792467	0.8105	0.675033	0.8036	0.769767	0.773167	0.7711	3.00128	0.770805	3265.08	70484.2	0	0	0	0	0	0	0	0	0	0
637	Dimbulah Community Kindergarten Inc	Centre-Based Care	14-16 Raleigh Street	DIMBULAH	QLD	4872	20	Meeting NQS	MT	No	No	No	8	145.113	-17.1478	4	3	3	3	1.98428	3.38529	0.632688	0.663634	0.63799	0.695672	0.691614	0.691438	0.673178	3.06159	0.669459	30.4354	72458.6	76.7255	190.274	625.432	860.196	1365	0	0	0	0	0
638	Goodstart Early Learning Mossman - Johnston Road	Centre-Based Care	14 Johnston Road	MOSSMAN	QLD	4873	62	Meeting NQS	MT	Yes	No	No	4	145.371	-16.4643	3	3	3	3	2.45411	3.55357	0.780663	0.798325	0.711638	0.77455	0.820887	0.80475	0.746988	3.00128	0.776829	2974.15	70205.6	0	0	0	0	0	0	0	0	0	0
639	Tyalgum Community Preschool	Centre-Based Care	Lot 110, Carraboi Tce	TYALGUM	NSW	2484	20	Meeting NQS	MT	No	No	No	8	153.206	-28.3528	3	3	3	3	3.51748	3.64846	0.755249	0.721076	0.775046	0.806673	0.780593	0.782888	0.626741	3.19432	0.749752	32703	34761.2	0	0	0	0	0	0	0	0	0	0
640	Morgan Kindergarten	Centre-Based Care	Fourth Street	MORGAN	SA	5320	29		NA	No	Yes	No	6	139.668	-34.0336	3	3	3	3	2.37193	2.57452	0.225423	0.230141	0.243493	0.252159	0.27913	0.237818	0.197434	2.82441	0.237943	5.85922	124298	91.5146	199.514	830.109	1113.1	2819.58	0	0	0	0	0
641	Millgrove Preschool & Maternal Child Health Centre	Centre-Based Care	Cavanagh Road	MILLGROVE	VIC	3799	30	Exceeding NQS	EXD	No	No	No	8	145.65	-37.7525	3	3	4	3	3.14935	2.86825	0.735784	0.725428	0.717129	0.686493	0.713457	0.71771	0.703643	3.1696	0.714235	451.426	44489.2	0	0	0	283.453	1687.66	0	0	0	0	0
642	Kinglake Ranges Children's Centre	Centre-Based Care	69 Exton's Rd	KINGLAKE CENTRAL	VIC	3757	120	Meeting NQS	MT	Yes	Yes	No	2	145.317	-37.5023	3	3	3	3	2.75844	2.58685	0.788733	0.719321	0.57104	0.744774	0.716141	0.742143	0.797231	2.89088	0.725626	11347.4	35868.8	0	0	0	0	0	0	0	0	0	0
643	Oberon Children's Centre	Centre-Based Care	Cnr North & King Streets	OBERON	NSW	2787	25	Working Towards NQS	WT	No	No	No	8	149.853	-33.7086	3	3	3	3	3.93148	3.40309	0.587646	0.605521	0.637998	0.611784	0.616895	0.625877	0.598891	3.22243	0.612087	43719.9	87905.7	0	0	0	0	0	0	0	0	0	0
644	Wugularr Preschool	Centre-Based Care	Balanda St	BESWICK	NT	852	25	Working Towards NQS	WT	No	No	No	8	133.113	-14.5564	6	7	6	7	5.50117	6.04432	0.583117	0.633843	0.597297	0.676088	0.588374	0.712757	0.607871	6.25758	0.628478	48717.9	1.433e+06	0	0	0	0	0	0	0	0	0	0
645	Nimbin Pre-School	Centre-Based Care	Cecil Street	NIMBIN	NSW	2480	20	Exceeding NQS	EXD	No	No	No	8	153.231	-28.6013	3	3	3	3	3.5277	3.65689	0.760338	0.73109	0.820395	0.827462	0.807524	0.808667	0.663321	3.19743	0.774114	23497.4	34526.4	0	0	0	0	0	0	0	0	0	0
646	Dungog Community Pre-School Kindergarten	Centre-Based Care	1 Chapman Street	DUNGOG	NSW	2420	35	Meeting NQS	MT	No	No	Yes	7	151.758	-32.4058	3	3	3	3	3.66726	3.54582	0.664087	0.665897	0.694837	0.686208	0.574676	0.664239	0.647271	3.20218	0.656745	48329.5	34390.4	0	0	0	0	0	0	0	0	0	0
647	Birchip Early Learning Centre	Centre-Based Care	43-47 Campbell St	BIRCHIP	VIC	3483	50		NA	Yes	Yes	No	2	142.909	-35.9834	2	3	3	2	2.22611	2.43125	0.243655	0.224023	0.234755	0.249573	0.264927	0.260675	0.290709	2.44289	0.252617	22.9175	189965	72.27	194.321	738.935	998.831	2677.76	0	0	0	0	0
648	Oberon OSHC	Centre-Based Care	St Joseph's Catholic School, 129-139 Queen St	OBERON	NSW	2787	70	Meeting NQS	MT	Yes	No	Yes	3	149.854	-33.7062	3	3	3	3	3.93148	3.40309	0.5083	0.563483	0.552492	0.52205	0.520067	0.508242	0.484492	3.22243	0.522732	43431.4	87839.9	0	0	0	0	0	0	0	0	0	0
649	Middle Kinglake Primary School Combined OSHC	Centre-Based Care	69 (RSD1) Exton's Rd	KINGLAKE CENTRAL	VIC	3757	30	Meeting NQS	MT	No	No	Yes	7	145.316	-37.5056	3	3	3	3	2.75844	2.58685	0.786515	0.775385	0.666485	0.7507	0.725854	0.739608	0.791246	2.89088	0.74797	11524.1	35970.4	0	0	0	0	0	0	0	0	0	0
650	Kumbia Kindergarten	Centre-Based Care	Gordon St	KUMBIA	QLD	4610	16	Meeting NQS	MT	No	No	No	8	151.653	-26.6902	2	3	2	2	3.06702	3.23631	0.615976	0.443471	0.625781	0.601788	0.624507	0.686419	0.418283	2.55056	0.573746	137.061	104935	0	0	612.74	1004.95	2090.16	0	0	0	0	0
651	Cambrai Preschool	Centre-Based Care	Main Road	CAMBRAI	SA	5353	28	Meeting NQS	MT	No	Yes	No	6	139.282	-34.6543	3	3	3	3	2.56791	2.69467	0.224064	0.263159	0.278577	0.246269	0.297936	0.255441	0.223616	2.8771	0.25558	19970.3	59967.6	0	0	0	0	0	0	0	0	0	0
652	Oberon Parkview Kindergarten	Centre-Based Care	9-11 Brennan Crescent	OBERON	NSW	2787	33	Working Towards NQS	WT	Yes	No	No	4	149.871	-33.7026	3	3	3	3	3.93148	3.40309	0.5461	0.555085	0.595578	0.553898	0.566033	0.56466	0.541438	3.22243	0.560399	41759.6	86029.6	0	0	0	0	0	0	0	0	0	0
653	Kinglake Primary School Combined OSHC	Centre-Based Care	McMahon's Rd	KINGLAKE	VIC	3763	48	Meeting NQS	MT	No	No	Yes	7	145.36	-37.5167	3	3	3	3	2.75844	2.58685	0.765486	0.677083	0.576095	0.742734	0.738362	0.73104	0.760293	2.89088	0.713013	6342.21	38669.2	0	0	0	0	0	0	0	0	0	0
654	Little Possums Early Childhood Learning Centre	Centre-Based Care	30 Forest St	TUMUT	NSW	2720	81	Exceeding NQS	EXD	Yes	No	No	4	148.228	-35.316	3	3	3	2	3.25295	3.05461	0.43173	0.500888	0.522095	0.509435	0.527121	0.513458	0.420907	2.88459	0.489376	453.925	33897.2	0	0	0	358.053	1651.09	0	0	0	0	0
655	Rocky Hall Preschool	Centre-Based Care	1325 Big Jack Mountain Road	ROCKY HALL	NSW	2550	18	Exceeding NQS	EXD	No	No	No	8	149.538	-36.9457	2	2	3	3	2.85875	3.12042	0.716525	0.65262	0.725558	0.706747	0.67844	0.708288	0.63732	2.66319	0.689357	31917.2	222075	0	0	0	0	0	0	0	0	0	0
656	Port Explorers Cooya Campus	Centre-Based Care	1 Cooya Beach Rd	COOYA BEACH	QLD	4873	53	Working Towards NQS	WT	Yes	No	No	4	145.406	-16.4485	4	3	3	3	2.64941	3.60113	0.6034	0.531053	0.517602	0.611328	0.568342	0.551296	0.479707	3.20842	0.551818	3348.59	69519.9	0	0	0	0	0	0	0	0	0	0
657	Lonsdale House Childcare	Centre-Based Care	2 Old Geelong Road	POINT LONSDALE	VIC	3225	69	Exceeding NQS	EXD	Yes	No	No	4	144.619	-38.2691	3	3	3	3	3.23458	2.99386	0.444073	0.39903	0.475167	0.421268	0.411165	0.437865	0.380495	3.03807	0.424152	48.5368	33725.7	0	167.116	742.4	995.784	2638.74	0	0	0	0	0
658	Giru Day Care Centre	Centre-Based Care	24 Donaghue Street	GIRU	QLD	4809	29	Meeting NQS	MT	Yes	No	Yes	3	147.107	-19.5116	3	3	3	3	2.48801	3.51216	0.644902	0.722512	0.737462	0.683657	0.742447	0.721363	0.671137	3.00003	0.703354	36086.2	43592.3	0	0	0	0	0	0	0	0	0	0
659	Jeparit Kindergarten	Centre-Based Care	9-11 Hindmarsh Street	JEPARIT	VIC	3423	26	Meeting NQS	MT	No	No	No	8	141.988	-36.1437	2	3	2	2	2.12796	2.21654	0.263029	0.260056	0.253222	0.271866	0.285542	0.274129	0.269049	2.22408	0.268128	45955.3	209506	0	0	0	0	0	0	0	0	0	0
660	Tumut Kindy Early Learning Centre	Centre-Based Care	142 Russell Street	TUMUT	NSW	2720	48	Meeting NQS	EXD	Yes	No	No	4	148.229	-35.3113	3	3	3	2	3.25295	3.05461	0.461776	0.532571	0.565748	0.530419	0.573262	0.556895	0.466248	2.88459	0.526703	210.432	33427.2	0	0	704.667	996.621	2027.93	0	0	0	0	0
661	Kelly Club OSHC St Leonards Primary School	Centre-Based Care	St Leonards Primary School, 1339-1341 Murradoc Rd	ST LEONARDS	VIC	3223	30		NA	No	No	Yes	7	144.715	-38.1717	3	3	3	3	3.37972	3.05167	0.308845	0.312843	0.309797	0.268617	0.334467	0.297474	0.266588	3.0719	0.299804	14015.4	33396.1	0	0	0	0	0	0	0	0	0	0
662	Clare Valley Children's Centre	Centre-Based Care	Cnr Blyth Road & Elliot Street	CLARE	SA	5453	104	Meeting NQS	MT	Yes	No	No	4	138.548	-33.8389	3	4	3	3	2.75137	2.92366	0.235165	0.272119	0.298244	0.301688	0.349268	0.25814	0.243381	3.11251	0.279715	736.287	100990	0	0	0	0	1320.21	0	0	0	0	0
663	Baralaba State School Kindergarten	Centre-Based Care	Baralaba State School, 1 Power St	BARALABA	QLD	4702	10		NA	No	Yes	No	6	149.809	-24.1813	3	3	2	3	2.75832	3.61083	0.537467	0.5069	0.570636	0.539736	0.56356	0.569071	0.54535	2.89486	0.547532	48726.9	410446	0	0	0	0	0	0	0	0	0	0
664	Tallangatta Early Years Learning Centre	Centre-Based Care	33 - 37 Towong St	TALLANGATTA	VIC	3700	66	Meeting NQS	MT	Yes	No	Yes	3	147.179	-36.2165	3	3	3	3	3.16441	2.70224	0.302705	0.301881	0.407944	0.438519	0.323884	0.353384	0.410449	2.97778	0.362681	309.484	33103.7	0	0	345.847	699.083	1812.45	0	0	0	0	0
665	Little Rascals Child Care Centre	Centre-Based Care	8 Acacia Street	KILLARNEY	QLD	4373	29	Meeting NQS	MT	Yes	No	No	4	152.295	-28.3406	3	3	2	2	3.45606	3.37664	0.626076	0.720805	0.707193	0.662103	0.601302	0.574225	0.401444	2.80545	0.613307	35.6769	99056.5	60.1787	179.682	687.248	1010.98	2796.28	0	0	0	0	0
666	Yankalilla Community Children's Centre	Centre-Based Care	208-210 Main South Road	YANKALILLA	SA	5203	35	Exceeding NQS	EXD	No	No	No	8	138.332	-35.4539	3	3	3	3	2.36552	2.44662	0.338997	0.368474	0.331662	0.484509	0.496686	0.3939	0.37255	2.80202	0.398111	41.2447	43856.8	56.4395	182.223	731.165	996.794	1998.2	0	0	0	0	0
667	Yankililla Community Children's Centre	Centre-Based Care	208-210 Main South Road	YANKALILLA	SA	5203	50	Exceeding NQS	EXD	Yes	No	No	4	138.332	-35.4539	3	3	3	3	2.36552	2.44662	NA	NA	NA	NA	NA	NA	NA	2.80202	NA	41.2447	43856.8	56.4395	182.223	731.165	996.794	1998.2	0	0	0	0	0
668	Yankalilla Area School OSHC	Centre-Based Care	207 Main South Road	YANKALILLA	SA	5203	30	Meeting NQS	MT	No	No	Yes	7	138.332	-35.4537	3	3	3	3	2.36552	2.44662	0.384767	0.4183	0.368667	0.459867	0.482633	0.431633	0.3952	2.80202	0.420152	1.4424	43816.7	84.3365	199.796	735.69	999.864	2000.08	0	0	0	0	0
669	Coolamon Preschool	Centre-Based Care	57 Loughnan Street	COOLAMON	NSW	2701	25	Meeting NQS	MT	No	No	No	8	147.203	-34.8131	3	3	3	3	3.21301	3.17822	0.363434	0.330181	0.435608	0.440315	0.441708	0.433373	0.327793	3.06521	0.396059	33876.3	84903.7	0	0	0	0	0	0	0	0	0	0
670	Biggenden and District Kindergarten	Centre-Based Care	4 Elizabeth St	BIGGENDEN	QLD	4621	22	Meeting NQS	MT	No	No	No	8	152.043	-25.5089	2	3	2	2	2.90893	3.67858	0.561785	0.630146	0.653586	0.570697	0.574056	0.618695	0.524914	2.59792	0.590554	115.584	117873	0	0	1035.92	1732.06	3492.99	0	0	0	0	0
671	Quorn Kindergarten	Centre-Based Care	3 Second Street	QUORN	SA	5433	40	Exceeding NQS	EXD	No	No	No	8	138.043	-32.348	3	4	4	4	3.2863	3.52344	0.242157	0.267495	0.293402	0.274376	0.388964	0.285483	0.25896	3.63496	0.287262	60.9274	304994	0	157.981	699.14	1541.96	3462.11	0	0	0	0	0
672	Coolamon Early Childhood Centre	Centre-Based Care	66 Bruce Street	COOLAMON	NSW	2701	45	Meeting NQS	WT	Yes	No	No	4	147.203	-34.8141	3	3	3	3	3.21301	3.17822	0.38715	0.28935	0.4293	0.42225	0.44135	0.44135	0.31775	3.06521	0.389786	33876.4	84806.3	0	0	0	0	0	0	0	0	0	0
673	Little Yarra Steiner Kindergarten	Centre-Based Care	205 Little Yarra Road	YARRA JUNCTION	VIC	3797	41	Meeting NQS	MT	No	No	No	8	145.631	-37.7939	3	3	4	3	3.14935	2.86825	0.697179	0.666451	0.631303	0.641236	0.641	0.673538	0.666154	3.1696	0.659552	1512.09	38529.3	0	0	0	0	0	0	0	0	0	0
674	Camp Australia - Aireys Inlet Primary School OSHC	Centre-Based Care	6 Great Ocean Rd	AIREYS INLET	VIC	3231	30	Meeting NQS	MT	No	No	Yes	7	144.108	-38.4561	3	3	3	3	2.64858	2.59075	0.579271	0.567253	0.483181	0.538027	0.542925	0.486888	0.455998	2.87322	0.521935	83.951	32825.2	0	117.131	787.104	1028.21	2039.05	0	0	0	0	0
675	Shine Bright Lockington Kindergarten	Centre-Based Care	8 Burns Street	LOCKINGTON	VIC	3563	25	Meeting NQS	MT	No	No	No	8	144.538	-36.2672	3	3	3	3	2.73287	2.94284	0.465134	0.459563	0.461113	0.449595	0.519627	0.511202	0.413289	2.94595	0.468503	17240.9	91471.8	0	0	0	0	0	0	0	0	0	0
676	Thrive OSHC St Michaels Coolamon	Centre-Based Care	St Michaels Primary School, 55 Methul St	COOLAMON	NSW	2701	40		NA	No	No	Yes	7	147.203	-34.8174	3	3	3	3	3.21301	3.17822	0.362471	0.321253	0.437688	0.425871	0.437012	0.428876	0.310588	3.06521	0.389108	33724.2	84407.6	0	0	0	0	0	0	0	0	0	0
677	Tumut Preschool	Centre-Based Care	Tumut Preschool, 50 Howick Street	TUMUT	NSW	2720	59	Exceeding NQS	EXD	No	No	No	8	148.222	-35.3081	3	3	3	2	3.25295	3.05461	0.446173	0.516865	0.542762	0.539504	0.563227	0.55285	0.461235	2.88459	0.517516	802.289	32594.4	0	0	0	0	1194.92	0	0	0	0	0
678	Broome Recreation and Aquatic Centre	Centre-Based Care	Cable Beach Road	BROOME	WA	6725	50	Meeting NQS	MT	No	No	No	8	122.213	-17.9353	8	10	9	9	7.55251	7.39733	0.205853	0.316953	0.309034	0.24025	0.21809	0.268869	0.305703	8.49164	0.266393	556.674	1.80195e+06	0	0	0	0	1914.96	0	0	0	0	0
679	Kimberley Kids Early Learning Centre	Centre-Based Care	57 Dakas Street	CABLE BEACH	WA	6726	77	Meeting NQS	MT	Yes	No	No	4	122.216	-17.9601	8	10	9	9	7.55251	7.39733	0.339972	0.366804	0.340737	0.339749	0.410742	0.337788	0.391016	8.49164	0.360972	579.816	1.79942e+06	0	0	0	0	3328.14	0	0	0	0	0
680	Kimberley Kids Cable Beach	Centre-Based Care	Victory Life Broome, Crn Reid & Palmer Rd	CABLE BEACH	WA	6726	14		NA	No	No	Yes	7	122.218	-17.9646	8	10	9	9	7.55251	7.39733	0.365465	0.401715	0.37377	0.343215	0.43207	0.357355	0.37372	8.49164	0.378187	142.307	1.79902e+06	0	0	817.053	1398.08	2439.4	0	0	0	0	0
681	Kimberley Kids Outside School Hours Care	Centre-Based Care	15 Dakas Street	CABLE BEACH	WA	6726	28	Meeting NQS	WT	No	No	Yes	7	122.22	-17.9584	8	10	9	9	7.55251	7.39733	0.387023	0.443754	0.455815	0.387146	0.486923	0.418269	0.464762	8.49164	0.434813	276.187	1.79975e+06	0	0	304.295	1033.09	2716.19	0	0	0	0	0
682	C&K Hoey Street Community Kindergarten	Centre-Based Care	19 Hoey Street	SARINA	QLD	4737	24	Meeting NQS	MT	No	No	No	8	149.221	-21.4218	3	3	3	3	2.66392	3.12573	0.639094	0.608555	0.644637	0.622239	0.680323	0.654277	0.647474	2.96494	0.642371	384.089	368695	0	0	0	136.243	854.116	0	0	0	0	0
683	Bright Horizons Australia Childcare - Tumut	Centre-Based Care	90 Capper Street	TUMUT	NSW	2720	45	Meeting NQS	MT	Yes	No	No	4	148.221	-35.3031	3	3	3	2	3.25295	3.05461	0.502235	0.536747	0.592676	0.564818	0.565965	0.555747	0.483565	2.88459	0.543108	533.851	32006.2	0	0	0	0	1954.48	0	0	0	0	0
684	Regional Early Education and Development - Darkan	Centre-Based Care	Darkan South Road	DARKAN	WA	6392	19	Meeting NQS	MT	Yes	No	No	4	116.761	-33.4183	2	3	3	3	2.13351	2.30197	0.296564	0.291141	0.279686	0.321041	0.365404	0.326693	0.301482	2.57258	0.311716	10342.8	149646	0	0	0	0	0	0	0	0	0	0
685	Boyup Brook Early Learning Centre	Centre-Based Care	82 Abel Street	BOYUP BROOK	WA	6244	19	Meeting NQS	MT	Yes	No	Yes	3	116.389	-33.8329	2	2	3	2	2.10605	2.13026	0.353593	0.35075	0.363393	0.379547	0.40681	0.382325	0.356013	2.20605	0.370347	533.24	173671	0	0	0	0	2090.77	0	0	0	0	0
686	Happy Haven OSHC Quorn	Centre-Based Care	1 Stokes Road	QUORN	SA	5433	39		NA	No	No	Yes	7	138.032	-32.3498	3	4	4	4	3.2863	3.52344	0.213038	0.228805	0.244405	0.225811	0.351443	0.243565	0.230332	3.63496	0.2482	123.599	305090	0	0	662.883	966.436	2175	0	0	0	0	0
687	Grandma's Place	Centre-Based Care	10A Brandon Street	SARINA	QLD	4737	75	Meeting NQS	EXD	Yes	No	No	4	149.215	-21.422	3	3	3	3	2.66392	3.12573	0.677395	0.693168	0.678218	0.690759	0.710041	0.706723	0.678682	2.96494	0.690712	173.657	368232	0	0	637.445	923.977	1429.7	0	0	0	0	0
688	Tumut Vacation and After School Care	Centre-Based Care	173B Wynyard Street	TUMUT	NSW	2720	30	Meeting NQS	MT	No	No	Yes	7	148.219	-35.3027	3	3	3	2	3.25295	3.05461	0.443088	0.490787	0.539975	0.521412	0.536075	0.527537	0.434825	2.88459	0.4991	691.072	31841.9	0	0	0	0	1855.42	0	0	0	0	0
689	Birdwood Primary School OSHC	Centre-Based Care	1 Shannon Street	BIRDWOOD	SA	5234	30	Meeting NQS	MT	No	No	Yes	7	138.953	-34.82	3	3	3	3	2.50474	2.52348	0.412779	0.546688	0.514726	0.495416	0.570933	0.464482	0.413595	2.83804	0.488374	69.2553	31914.4	0	144.617	725.776	999.558	2778.82	0	0	0	0	0
690	Hawkesdale and District Family Services Centre	Centre-Based Care	66 Mitchell Street	HAWKESDALE	VIC	3287	50	Meeting NQS	MT	No	No	No	8	142.32	-38.1061	2	2	2	2	2.20096	2.23538	0.731905	0.586327	0.478383	0.637472	0.702403	0.548577	0.710967	2.07272	0.628005	29997.2	139685	0	0	0	0	0	0	0	0	0	0
691	Kinglake West Combined Outside School Hours Care	Centre-Based Care	1041-5 Whittlesea - Kinglake Road	KINGLAKE CENTRAL	VIC	3757	30	Meeting NQS	MT	No	No	Yes	7	145.34	-37.5322	3	3	3	3	2.75844	2.58685	0.724983	0.685666	0.652232	0.690097	0.708646	0.714702	0.719292	2.89088	0.699374	8263.17	35548.3	0	0	0	0	0	0	0	0	0	0
692	Open Arms Community Child Care Centre	Centre-Based Care	1070 Torrens Valley Road	BIRDWOOD	SA	5234	37	Exceeding NQS	MT	Yes	No	Yes	3	138.952	-34.8206	3	3	3	3	2.50474	2.52348	0.43415	0.59295	0.5506	0.513217	0.59485	0.4824	0.429733	2.83804	0.513986	4.31641	31768.9	82.1777	199.648	730.639	1001.25	2836.1	0	0	0	0	0
693	Blyth Primary School OSHC	Centre-Based Care	August Street	BLYTH	SA	5462	15	Meeting NQS	MT	No	No	Yes	7	138.49	-33.8455	3	4	3	3	2.74596	3.0248	0.205854	0.248339	0.263796	0.252979	0.275723	0.232648	0.204782	3.12846	0.240589	12784.2	100841	0	0	0	0	0	0	0	0	0	0
694	Mannum Kindergarten	Centre-Based Care	Cnr Adelaide & Male Roads	MANNUM	SA	5238	41	Exceeding NQS	EXD	No	No	No	8	139.303	-34.9135	3	3	3	3	2.61183	2.84754	0.240338	0.296291	0.270577	0.26342	0.344945	0.269845	0.22262	2.90989	0.272576	112.116	31731.5	0	0	730.805	1052.76	2200.88	0	0	0	0	0
695	Lockhart Preschool Kindergarten	Centre-Based Care	Day Street	LOCKHART	NSW	2656	20	Meeting NQS	MT	No	No	No	8	146.717	-35.2289	3	3	3	3	3.06042	3.08829	0.263175	0.281468	0.311025	0.378588	0.373329	0.41111	0.302012	3.02478	0.33153	88220.3	92634.3	0	0	0	0	0	0	0	0	0	0
696	Sarina and District Community Kindergarten	Centre-Based Care	32-34 Lee Street	SARINA	QLD	4737	25	Meeting NQS	EXD	No	No	No	8	149.213	-21.4186	3	3	3	3	2.66392	3.12573	0.767108	0.756338	0.781962	0.726877	0.780015	0.716138	0.730508	2.96494	0.751278	591.815	367822	0	0	0	0	1184.78	0	0	0	0	0
697	Gunalda and District Kindergarten	Centre-Based Care	Bull Street	GUNALDA	QLD	4570	20	Exceeding NQS	EXD	No	No	No	8	152.56	-25.9944	2	3	2	3	2.97043	3.65683	0.651715	0.685869	0.716626	0.638354	0.658082	0.691377	0.655343	2.77121	0.671052	12986.3	36052.1	0	0	0	0	0	0	0	0	0	0
698	Happy Haven OSHC Mannum	Centre-Based Care	Mannum High School, 49 Walker Ave	MANNUM	SA	5238	39		NA	No	No	Yes	7	139.304	-34.9141	3	3	3	3	2.61183	2.84754	0.23885	0.2507	0.26635	0.33165	0.33245	0.2772	0.2218	2.90989	0.274143	131.532	31676.7	0	0	776.419	1072.31	2268.85	0	0	0	0	0
699	Stradbroke Early Learning Centre	Centre-Based Care	Ballow Road	DUNWICH	QLD	4183	48	Meeting NQS	MT	Yes	No	No	4	153.407	-27.5035	3	3	3	3	3.20203	3.54806	0.0573441	0.0919068	0.141129	0.0755627	0.13562	0.135824	0.0203593	3.12502	0.0939637	13110.6	24662.6	0	0	0	0	0	0	0	0	0	0
700	Kids College @ Sarina	Centre-Based Care	Lot 3 Elizabeth Street	SARINA	QLD	4737	74	Meeting NQS	MT	Yes	No	No	4	149.225	-21.4127	3	3	3	3	2.66392	3.12573	0.676925	0.715233	0.700736	0.673817	0.712108	0.678475	0.690683	2.96494	0.692568	1535.85	368325	0	0	0	0	0	0	0	0	0	0
701	Cire Children's Centre Yarra Junction	Centre-Based Care	41 Little Yarra Road	YARRA JUNCTION	VIC	3797	84	Exceeding NQS	EXD	Yes	No	Yes	3	145.617	-37.7865	3	3	4	3	3.14935	2.86825	0.650025	0.631323	0.641081	0.625152	0.644581	0.650279	0.63586	3.1696	0.639757	671.477	39505.8	0	0	0	0	1761.69	0	0	0	0	0
702	Cire Outside School Hours Care Yarra Junction	Centre-Based Care	41 Little Yarra Road	YARRA JUNCTION	VIC	3797	28	Exceeding NQS	EXD	No	No	Yes	7	145.617	-37.7865	3	3	4	3	3.14935	2.86825	NA	NA	NA	NA	NA	NA	NA	3.1696	NA	671.477	39505.8	0	0	0	0	1761.69	0	0	0	0	0
703	Port Broughton Kindergarten	Centre-Based Care	Cnr South Tce & Kadina Rd	PORT BROUGHTON	SA	5522	26	Exceeding NQS	EXD	No	No	No	8	137.931	-33.6031	3	4	3	3	3.04558	3.23394	0.119028	0.0770759	0.162395	0.138614	0.157257	0.102733	0.152266	3.21325	0.12991	1.76018	158016	98.4247	200.726	720.54	1396.82	2529.06	0	0	0	0	0
704	Eudunda Community Preschool	Centre-Based Care	Morgan Road	EUDUNDA	SA	5374	30	Exceeding NQS	EXD	No	No	No	8	139.089	-34.179	3	3	3	3	2.54811	2.77669	0.234864	0.33574	0.307486	0.285812	0.4072	0.26809	0.249216	2.88747	0.298344	8.71566	63944.3	88.1986	199.048	737.687	1024.6	2330.95	0	0	0	0	0
705	The Beach Hut Queens Beach Outside School Hours Care	Centre-Based Care	Queens Beach State School, 39 Tracey Street	BOWEN	QLD	4805	60	Working Towards NQS	WT	No	No	Yes	7	148.227	-19.9761	3	3	3	3	2.46771	3.2695	0.561063	0.518181	0.548476	0.515234	0.459273	0.497464	0.499341	2.9562	0.514147	6167	179371	0	0	0	0	0	0	0	0	0	0
706	C&K Queens Beach Community Kindergarten	Centre-Based Care	39 Tracey Street, Queens Beach	BOWEN	QLD	4805	24	Exceeding NQS	EXD	No	No	No	8	148.227	-19.9761	3	3	3	3	2.46771	3.2695	NA	NA	NA	NA	NA	NA	NA	2.9562	NA	6167	179371	0	0	0	0	0	0	0	0	0	0
707	Stay 'N' Play Child Care Centre	Centre-Based Care	34 Drummond Street	LOCKHART	NSW	2656	27	Working Towards NQS	WT	Yes	No	No	4	146.721	-35.2245	3	3	3	3	3.06042	3.08829	0.283113	0.293987	0.329109	0.403104	0.394417	0.427939	0.306874	3.02478	0.348363	88942.6	92740.5	0	0	0	0	0	0	0	0	0	0
708	Timboon & District Kindergarten	Centre-Based Care	1 Wark Street	TIMBOON	VIC	3268	60	Meeting NQS	MT	Yes	No	Yes	3	142.978	-38.486	2	3	3	3	2.28551	2.22417	0.696035	0.651107	0.569022	0.644095	0.621735	0.687873	0.679912	2.58495	0.649968	17984.4	75757.7	0	0	0	0	0	0	0	0	0	0
709	Indigo Montessori Child Care and Kindy - Broome	Centre-Based Care	69 Herbert Street	BROOME	WA	6725	55	Meeting NQS	MT	Yes	No	No	4	122.234	-17.9647	8	10	9	9	7.55251	7.39733	0.24569	0.263656	0.25516	0.269434	0.275582	0.274896	0.201178	8.49164	0.255085	1092.24	1.79969e+06	0	0	0	0	0	0	0	0	0	0
710	Kidz At The Beach	Centre-Based Care	29 Tracey Street	BOWEN	QLD	4805	75	Exceeding NQS	EXD	Yes	No	Yes	3	148.228	-19.9778	3	3	3	3	2.46771	3.2695	0.54625	0.52447	0.48876	0.43304	0.45967	0.49878	0.49664	2.9562	0.492516	6091.28	179551	0	0	0	0	0	0	0	0	0	0
711	Broome Out Of School Care Children's Activities Inc	Centre-Based Care	17 Louis Street	BROOME	WA	6725	55	Working Towards NQS	WT	No	No	Yes	7	122.234	-17.9638	8	10	9	9	7.55251	7.39733	0.30265	0.27835	0.307333	0.288183	0.3813	0.314417	0.30635	8.49164	0.311226	974.276	1.79981e+06	0	0	0	0	806.302	0	0	0	0	0
712	Mulberry Tree OSHC - Broome North	Centre-Based Care	100 Tanami Drive	BILINGURR	WA	6725	52	Meeting NQS	MT	No	No	Yes	7	122.231	-17.9259	8	10	9	9	7.55251	7.39733	0.376052	0.439622	0.357626	0.350555	0.460041	0.475445	0.457509	8.49164	0.416693	517.435	1.80373e+06	0	0	0	0	2800.37	0	0	0	0	0
713	Mulberry Tree OSHC - Roebuck	Centre-Based Care	Corner Spoonbill Ave and Sanderling Drive,Djugun	BROOME	WA	6725	40		NA	No	No	Yes	7	122.232	-17.9401	8	10	9	9	7.55251	7.39733	0.362883	0.477723	0.374471	0.378154	0.463235	0.424413	0.415554	8.49164	0.413776	534.326	1.80226e+06	0	0	0	0	1688.92	0	0	0	0	0
714	All Saints Preschool Yarra Junction Inc	Centre-Based Care	2438 Warburton Highway	YARRA JUNCTION	VIC	3797	25	Exceeding NQS	EXD	No	No	No	8	145.611	-37.7821	3	3	4	3	3.14935	2.86825	0.746783	0.711193	0.694723	0.648317	0.702003	0.705703	0.69348	3.1696	0.700315	48.4748	40107.3	16.4918	159.524	743.349	992.423	2071.79	0	0	0	0	0
715	Mulberry Tree Child Care Roebuck	Centre-Based Care	101 Sanderling Drive	BROOME	WA	6725	85	Exceeding NQS	EXD	Yes	No	No	4	122.233	-17.9386	8	10	9	9	7.55251	7.39733	0.4801	0.67838	0.5809	0.51328	0.577	0.54414	0.61922	8.49164	0.570431	485.358	1.80246e+06	0	0	0	239.878	2893.06	0	0	0	0	0
716	Comboyne Community Preschool Kindergarten	Centre-Based Care	Comboyne Ware Memorial Hall,Comboyne Street	COMBOYNE	NSW	2429	20	Meeting NQS	MT	No	No	No	8	152.261	-31.7968	3	3	3	3	3.68777	3.43533	0.734562	0.774748	0.793827	0.804713	0.730887	0.711407	0.666753	3.18718	0.745271	41508.6	30362.1	0	0	0	0	0	0	0	0	0	0
717	TRY Timboon Children's Centre	Centre-Based Care	11 Hamilton Street	TIMBOON	VIC	3268	33	Meeting NQS	MT	Yes	No	No	4	142.972	-38.4847	2	3	3	3	2.28551	2.22417	0.730026	0.651179	0.591889	0.688258	0.695221	0.682484	0.686379	2.58495	0.675062	18259	76328.5	0	0	0	0	0	0	0	0	0	0
718	Queenscliff Kindergarten	Centre-Based Care	10 Stevens Street	QUEENSCLIFF	VIC	3225	33	Exceeding NQS	EXD	No	No	No	8	144.657	-38.2659	3	3	3	3	3.23458	2.99386	-0.192872	-0.188026	-0.147133	-0.196588	-0.0481842	-0.117135	-0.111023	3.03807	-0.142994	504.297	30291.6	0	0	0	0	3073.27	0	0	0	0	0
719	Lonsdale House Outside School Hours Care Program	Centre-Based Care	Queenscliff Primary School, cnr Stokes and Stevens Streets	QUEENSCLIFF	VIC	3225	40	Meeting NQS	EXD	No	No	Yes	7	144.656	-38.2672	3	3	3	3	3.23458	2.99386	-0.215089	-0.209	-0.212178	NA	-0.258222	-0.140922	NA	3.03807	NA	355.912	30277.9	0	0	345.737	748.042	3154.84	0	0	0	0	0
720	Broome Daycare Centre	Centre-Based Care	17 Barker Street	BROOME	WA	6725	62	Meeting NQS	MT	Yes	No	No	4	122.237	-17.9586	8	10	9	9	7.55251	7.39733	0.267259	0.270623	0.206164	0.257159	0.306032	0.247259	0.221859	8.49164	0.253765	337.118	1.80047e+06	0	0	0	1505.24	3700.24	0	0	0	0	0
721	Ganmain Pied Piper Preschool	Centre-Based Care	42 Langham Street	GANMAIN	NSW	2702	20	Meeting NQS	MT	No	No	No	8	147.041	-34.7961	2	3	3	3	3.10154	3.25276	0.302414	0.312298	0.417246	0.42082	0.404302	0.385524	0.297734	2.89238	0.362905	51960.7	98205.4	0	0	0	0	0	0	0	0	0	0
722	Smart Reader Kids	Centre-Based Care	4 Station Street	YARRA JUNCTION	VIC	3797	39	Meeting NQS	WT	Yes	No	No	4	145.609	-37.7823	3	3	4	3	3.14935	2.86825	0.735757	0.731571	0.734986	0.721771	0.7386	0.720843	0.704929	3.1696	0.726922	142.141	40073.8	0	0	654.839	902.706	1974.91	0	0	0	0	0
723	Manangatang & District Preschool	Centre-Based Care	Robinvale-Sea Lake Road	MANANGATANG	VIC	3546	20	Meeting NQS	MT	No	No	No	8	142.87	-35.017	2	3	3	2	2.35361	2.69983	0.189842	0.180595	0.179147	0.204932	0.206942	0.20814	0.195181	2.50891	0.194968	5279.05	295313	0	0	0	0	0	0	0	0	0	0
724	Whorouly & District Kindergarten	Centre-Based Care	10 Church Street	WHOROULY	VIC	3735	28	Exceeding NQS	EXD	No	Yes	No	6	146.587	-36.5055	3	3	3	3	3.30362	3.02254	0.496749	0.481735	0.581635	0.540961	0.550854	0.513144	0.480249	3.05436	0.520761	4627.35	29964.4	0	0	0	0	0	0	0	0	0	0
725	Jamestown Community Children's Centre (Child Care) Inc	Centre-Based Care	1 Humphris Tce	JAMESTOWN	SA	5491	56	Exceeding NQS	EXD	Yes	No	Yes	3	138.61	-33.2051	3	4	3	3	3.09198	3.21415	0.287421	0.317574	0.303277	0.348062	0.364733	0.307105	0.294795	3.21769	0.317567	89.7711	182314	0	88.404	808.587	1244.13	4094.32	0	0	0	0	0
726	Jamestown Community Children's Centre	Centre-Based Care	Humphris Terrace	JAMESTOWN	SA	5491	56	Exceeding NQS	EXD	No	No	No	8	138.61	-33.2035	3	4	3	3	3.09198	3.21415	0.235686	0.269214	0.257614	0.324986	0.351871	0.266743	0.244614	3.21769	0.278676	301.396	182518	0	0	386.532	931.493	4119.82	0	0	0	0	0
727	Macarthur Kindergarten	Centre-Based Care	21 Heckfield Street	MACARTHUR	VIC	3286	21	Working Towards NQS	WT	No	No	No	8	142	-38.0343	2	2	2	2	2.21084	2.23047	0.696889	0.615641	0.525845	0.659366	0.685163	0.674627	0.69008	2.07355	0.649659	38246.6	158609	0	0	0	0	0	0	0	0	0	0
728	Yeoval Pre-School	Centre-Based Care	King Street	YEOVAL	NSW	2868	20	Meeting NQS	MT	No	No	No	8	148.648	-32.7527	3	3	3	3	4.02457	3.84103	0.328295	0.421158	0.542195	0.581865	0.517917	0.432275	0.384167	3.31093	0.458267	50685.7	258872	0	0	0	0	0	0	0	0	0	0
729	Beechworth Montessori	Centre-Based Care	42 Gilchrist Ave	BEECHWORTH	VIC	3747	60	Exceeding NQS	EXD	No	Yes	No	6	146.693	-36.3673	3	3	3	3	3.06517	2.78057	0.491285	0.503845	0.525917	0.54631	0.533937	0.536048	0.497618	2.97429	0.51928	16381	29753.8	0	0	0	0	0	0	0	0	0	0
730	Beechworth Community Child Care Centre	Centre-Based Care	Albert Road (Latrobe Campus)	BEECHWORTH	VIC	3747	55	Meeting NQS	MT	Yes	No	No	4	146.694	-36.3661	3	3	3	3	3.06517	2.78057	0.53836	0.57808	0.60754	0.61894	0.63512	0.61986	0.57088	2.97429	0.59554	16573.7	29666.4	0	0	0	0	0	0	0	0	0	0
731	Beechworth Kindergarten Inc.	Centre-Based Care	Albert Road (Latrobe Campus)	BEECHWORTH	VIC	3747	30	Meeting NQS	MT	No	No	No	8	146.694	-36.3661	3	3	3	3	3.06517	2.78057	NA	NA	NA	NA	NA	NA	NA	2.97429	NA	16573.7	29666.4	0	0	0	0	0	0	0	0	0	0
732	Murtoa Kindergarten	Centre-Based Care	38-40 Marma St	MURTOA	VIC	3390	23	Meeting NQS	MT	No	No	No	8	142.47	-36.62	2	3	3	2	2.14715	2.33861	0.268258	0.242537	0.282451	0.280405	0.294116	0.289019	0.294839	2.41429	0.278804	15.4463	124869	156.064	402.866	1272.36	1638.24	2816.51	0	0	0	0	0
733	Tarago Preschool	Centre-Based Care	Braidwood Road	TARAGO	NSW	2580	19	Meeting NQS	WT	No	No	No	8	149.653	-35.0829	3	3	3	3	3.79598	3.7383	0.587963	0.523705	0.609888	0.639223	0.520411	0.550646	0.516114	3.25571	0.563993	0.119368	29454.8	99.5652	199.864	732.31	1000.07	2001.89	0	0	0	0	0
734	Kongorong Child Parent Centre	Centre-Based Care	34 School Road	KONGORONG	SA	5291	30	Exceeding NQS	MT	No	Yes	No	6	140.562	-37.9022	2	2	2	3	2.24911	2.22643	0.604916	0.546737	0.497032	0.677163	0.62746	0.6706	0.558516	2.24592	0.597489	17847.2	296426	0	0	0	0	0	0	0	0	0	0
735	Tuntable Falls Early Childhood Centre	Centre-Based Care	Upper Tuntable Falls Road	NIMBIN	NSW	2480	20	Exceeding NQS	EXD	No	No	No	8	153.275	-28.5787	3	3	3	3	3.57802	3.79016	0.865891	0.864338	0.893005	0.894628	0.871772	0.880941	0.824967	3.22803	0.870792	23132.7	29010	0	0	0	0	0	0	0	0	0	0
736	BASC Out of School Hours Care	Centre-Based Care	Shell Road	OCEAN GROVE	VIC	3226	33	Meeting NQS	MT	No	No	Yes	7	144.557	-38.2606	3	3	3	3	3.34301	3.10541	0.469269	0.46421	0.492133	0.437362	0.495238	0.442286	0.418443	3.07474	0.459849	3179.43	28809.2	0	0	0	0	0	0	0	0	0	0
737	Denman Children's Centre	Centre-Based Care	Ogilvie Street	DENMAN	NSW	2328	39	Meeting NQS	MT	No	No	No	8	150.69	-32.3899	3	3	3	3	4.07865	3.81996	0.61163	0.60878	0.575132	0.622262	0.465408	0.489213	0.430957	3.31644	0.54334	272.09	72719.5	0	0	339.459	676.6	1724.1	0	0	0	0	0
738	Long Flat Preschool	Centre-Based Care	Community Centre, Henry Street	LONG FLAT	NSW	2446	20	Working Towards NQS	WT	No	No	No	8	152.469	-31.6054	3	3	3	3	4.03474	3.75698	0.790045	0.777191	0.798879	0.79889	0.791297	0.776476	0.70276	3.29862	0.776505	19379.7	28661.4	0	0	0	0	0	0	0	0	0	0
739	Hunter Kids Denman	Centre-Based Care	80 Palace St	DENMAN	NSW	2328	24	Meeting NQS	MT	No	No	Yes	7	150.689	-32.3869	3	3	3	3	4.07865	3.81996	0.69816	0.62636	0.61413	0.66599	0.4043	0.4607	0.35581	3.31644	0.546493	76.7783	72993.3	0	106.073	649.354	945.142	1980.31	0	0	0	0	0
740	St Joseph's Beechworth TheirCare	Centre-Based Care	St Josephs Primary School, 6 Priory Lane	BEECHWORTH	VIC	3747	30		NA	No	No	Yes	7	146.684	-36.3603	3	3	3	3	3.06517	2.78057	0.468929	0.506912	0.556888	0.545754	0.531505	0.545373	0.502437	2.97429	0.522543	17097.4	28468.7	0	0	0	0	0	0	0	0	0	0
741	The Channon Children's Centre	Centre-Based Care	18 Mill Street	THE CHANNON	NSW	2480	20	Exceeding NQS	EXD	No	No	No	8	153.28	-28.6735	3	3	3	3	3.5277	3.65689	0.778497	0.796021	0.844223	0.886552	0.823574	0.842848	0.729011	3.19743	0.814389	13086.5	28223.6	0	0	0	0	0	0	0	0	0	0
742	Cudal Community Children's Centre	Centre-Based Care	Cudal Community Pre School, 15 Main Street	CUDAL	NSW	2864	47	Exceeding NQS	MT	Yes	No	No	4	148.739	-33.2862	3	2	3	2	3.92588	3.50529	0.398553	0.488063	0.578068	0.444408	0.470763	0.502142	0.446792	2.9052	0.475541	52.8967	197891	0	169.737	729.974	1021.92	2032.92	0	0	0	0	0
743	Simpson and District Kindergarten	Centre-Based Care	1 Princetown Road	SIMPSON	VIC	3266	37	Exceeding NQS	EXD	No	Yes	No	6	143.209	-38.499	2	3	3	3	2.36442	2.29356	0.716921	0.664855	0.643728	0.677186	0.635748	0.694266	0.685629	2.60966	0.674048	25131.9	52703.7	0	0	0	0	0	0	0	0	0	0
744	Beechworth PS TheirCare	Centre-Based Care	17 Junction Road	BEECHWORTH	VIC	3747	50	Meeting NQS	MT	No	No	Yes	7	146.693	-36.355	3	3	3	3	3.06517	2.78057	0.461277	0.48609	0.546833	0.54289	0.54228	0.53487	0.49878	2.97429	0.516146	18028.6	28209.2	0	0	0	0	0	0	0	0	0	0
745	Forrest Learning Centre	Centre-Based Care	12 Grant Street	FORREST	VIC	3236	20	Working Towards NQS	WT	Yes	Yes	Yes	1	143.715	-38.5165	3	3	3	3	2.51618	2.32051	0.784228	0.708147	0.667865	0.773886	0.754204	0.7826	0.786425	2.80611	0.751051	25432.8	28805.7	0	0	0	0	0	0	0	0	0	0
746	Anglesea Kindergarten	Centre-Based Care	McMillan Street	ANGLESEA	VIC	3230	55	Exceeding NQS	EXD	No	No	No	8	144.18	-38.4113	3	3	3	3	2.64858	2.59075	0.513181	0.462738	0.501714	0.465207	0.512531	0.5071	0.455953	2.87322	0.488346	668.052	28032.8	0	0	0	0	2481.51	0	0	0	0	0
747	Yackandandah Primary School Outside School Hours Care	Centre-Based Care	39 High Street	YACKANDANDAH	VIC	3749	60	Meeting NQS	MT	No	No	Yes	7	146.836	-36.3121	3	3	3	3	3.11329	2.74736	0.534619	0.594279	0.650028	0.587354	0.594511	0.586023	0.551444	2.97677	0.585465	22117.9	27956.6	0	0	0	0	0	0	0	0	0	0
748	Loxton District Children's Centre Inc	Centre-Based Care	Tobruk Terrace	LOXTON	SA	5333	80	Exceeding NQS	EXD	Yes	No	No	4	140.573	-34.4574	3	3	3	3	2.46421	2.52929	0.242142	0.278139	0.249996	0.258542	0.279872	0.257896	0.245972	2.83225	0.258937	5.35409	169962	95.9108	368.208	1447.7	1999.8	6142.89	0	0	0	0	0
749	Headstart Early Learning Centre Ocean Grove	Centre-Based Care	73-75 Tareeda Way	OCEAN GROVE	VIC	3226	95	Meeting NQS	MT	Yes	No	No	4	144.552	-38.2535	3	3	3	3	3.34301	3.10541	0.408774	0.383129	0.467729	0.362403	0.3526	0.360726	0.355	3.07474	0.384337	2669.73	27946.9	0	0	0	0	0	0	0	0	0	0
750	Little Gems Child Care and Early Learning Centre	Centre-Based Care	118 Saltwater Creek Rd	MARYBOROUGH	QLD	4650	150	Meeting NQS	MT	Yes	No	Yes	3	152.708	-25.5178	3	4	3	4	3.32685	3.86888	0.55922	0.561892	0.588875	0.548497	0.591526	0.58157	0.522554	3.53262	0.564876	33.5533	90758.8	67.3334	188.377	660.902	997.585	1998.26	0	0	0	0	0
751	Clare Valley Children's Centre	Centre-Based Care	Cnr Elliot Street & Blyth Road	CLARE	SA	5453	40	Meeting NQS	MT	No	No	No	8	138.595	-33.8234	3	4	3	3	2.75137	2.92366	0.385825	0.456355	0.441757	0.400968	0.50829	0.394188	0.355848	3.11251	0.420462	736.287	100990	0	0	0	0	1320.21	0	0	0	0	0
752	Maryborough Child Care Centre Inc	Centre-Based Care	89 Saltwater Creek Road	MARYBOROUGH	QLD	4650	65	Exceeding NQS	EXD	Yes	No	No	4	152.709	-25.5188	3	4	3	4	3.32685	3.86888	0.5195	0.539233	0.5774	0.505533	0.531633	0.5558	0.504967	3.53262	0.533438	37.8878	90640.7	55.1638	185.007	659.843	996.922	1999.27	0	0	0	0	0
753	Coleambally Preschool	Centre-Based Care	Falcon Road	COLEAMBALLY	NSW	2707	20	Meeting NQS	MT	No	No	No	8	145.883	-34.8077	2	3	3	3	3.22332	3.88264	0.363583	0.392791	0.390955	0.439038	0.420903	0.446002	0.342978	3.01766	0.399464	1437.89	196849	0	0	0	0	0	0	0	0	0	0
754	Little Yacks Childcare	Centre-Based Care	20a Isaacs Ave	YACKANDANDAH	VIC	3749	34	Meeting NQS	MT	Yes	No	No	4	146.845	-36.3103	3	3	3	3	3.11329	2.74736	0.545194	0.590277	0.634619	0.594671	0.605239	0.595713	0.564594	2.97677	0.590044	21676.6	27645.8	0	0	0	0	0	0	0	0	0	0
755	Kunghur Community Pre-School	Centre-Based Care	Kunghur Community Pre-School, Corner Coolon Street and Kyogle Road	KUNGHUR	NSW	2484	20	Meeting NQS	MT	No	No	No	8	153.253	-28.471	3	3	3	3	3.58735	3.76901	0.776939	0.728682	0.82246	0.824847	0.819416	0.792135	0.726502	3.22606	0.784426	32057.6	27634.3	0	0	0	0	0	0	0	0	0	0
756	Canowindra Pre-School Kindergarten Inc	Centre-Based Care	Cnr Ryall & Ferguson Street	CANOWINDRA	NSW	2804	42	Exceeding NQS	EXD	Yes	No	Yes	3	148.662	-33.5625	3	3	3	3	3.85065	3.62043	0.477623	0.576991	0.607337	0.542763	0.541816	0.568779	0.545156	3.24518	0.551495	293.859	161567	0	0	342.87	682.731	2033.99	0	0	0	0	0
757	Don Valley Primary School OSHC	Centre-Based Care	Old Don Road	DON VALLEY	VIC	3139	15	Meeting NQS	MT	No	No	Yes	7	145.588	-37.7595	3	3	4	3	3.16261	2.86816	0.751775	0.736772	0.682274	0.697425	0.704781	0.716874	0.711498	3.1718	0.714485	2236.32	40753.8	0	0	0	0	0	0	0	0	0	0
758	Shine Bright Tongala Kindergarten	Centre-Based Care	8 Nihill Street	TONGALA	VIC	3621	30	Meeting NQS	EXD	No	No	No	8	144.951	-36.2486	3	3	3	3	2.77349	3.08667	0.430046	0.420853	0.438524	0.466305	0.485763	0.469086	0.429159	2.97669	0.448534	6806.23	60437	0	0	0	0	0	0	0	0	0	0
759	Nundle CWA Preschool	Centre-Based Care	74 Jenkins St	NUNDLE	NSW	2340	17	Meeting NQS	MT	No	No	No	8	151.128	-31.4614	3	3	3	3	3.59211	3.15788	0.706525	0.777728	0.788923	0.642551	0.667212	0.712796	0.582704	3.125	0.69692	49665.8	156396	0	0	0	0	0	0	0	0	0	0
760	Loxton Preschool Centre Inc	Centre-Based Care	Anzac Crescent	LOXTON	SA	5333	43	Exceeding NQS	EXD	No	No	No	8	140.573	-34.454	3	3	3	3	2.46421	2.52929	0.25036	0.235967	0.24974	0.275887	0.323093	0.29966	0.258913	2.83225	0.270517	167.034	170246	0	0	1638.21	3041.99	6389.56	0	0	0	0	0
761	Nundle Public School P & C	Centre-Based Care	97 Jenkins Street	NUNDLE	NSW	2340	15	Working Towards NQS	WT	No	No	Yes	7	151.127	-31.4598	3	3	3	3	3.59211	3.15788	0.740983	0.7917	0.81755	0.627883	0.702383	0.671917	0.540517	3.125	0.69899	49633.4	156617	0	0	0	0	0	0	0	0	0	0
762	Orama Preschool Inc	Centre-Based Care	Darkwood Road	THORA	NSW	2454	20	Meeting NQS	WT	No	No	No	8	152.745	-30.4283	3	3	3	3	3.9462	3.96299	0.836576	0.801697	0.854198	0.861052	0.837169	0.839383	0.846124	3.3182	0.839457	2580.35	27346.6	0	0	0	0	0	0	0	0	0	0
763	Camp Australia - Surfside Primary School OSHC	Centre-Based Care	Surfside Primary School, 31-65 John Dory Drive	OCEAN GROVE	VIC	3226	56	Meeting NQS	MT	No	No	Yes	7	144.542	-38.2612	3	3	3	3	3.34301	3.10541	0.419262	0.381859	0.460105	0.341249	0.4577	0.410881	0.381165	3.07474	0.40746	4161.78	27255.5	0	0	0	0	0	0	0	0	0	0
764	Corowa Public School TheirCare	Centre-Based Care	Corowa Public School, 244 Honour Ave	COROWA	NSW	2646	45		NA	No	No	Yes	7	146.394	-35.9922	3	3	3	3	3.16879	3.30481	0.348195	0.366152	0.464282	0.411361	0.411411	0.403539	0.342985	3.07893	0.392561	6320.83	27199.3	0	0	0	0	0	0	0	0	0	0
765	Goodstart Early Learning Bowen	Centre-Based Care	65 Leichhardt Street	BOWEN	QLD	4805	58	Meeting NQS	MT	Yes	No	No	4	148.235	-20.0083	3	3	3	3	2.42533	3.23927	0.483776	0.410074	0.501236	0.386072	0.487674	0.475653	0.457348	2.9441	0.457405	4994.77	181896	0	0	0	0	0	0	0	0	0	0
766	Corowa Preschool	Centre-Based Care	Betterment Parade	COROWA	NSW	2646	54	Exceeding NQS	EXD	No	No	No	8	146.387	-35.9952	3	3	3	3	3.16879	3.30481	0.370357	0.365348	0.470113	0.414926	0.404513	0.398857	0.350274	3.07893	0.396341	7058.03	27134.6	0	0	0	0	0	0	0	0	0	0
767	Yackandandah Kindergarten	Centre-Based Care	39 Isaacs Avenue	YACKANDANDAH	VIC	3749	52	Meeting NQS	MT	No	No	No	8	146.847	-36.3067	3	3	3	3	3.11329	2.74736	0.573139	0.615778	0.654867	0.598106	0.612144	0.598967	0.564328	2.97677	0.602475	21143.6	27132	0	0	0	0	0	0	0	0	0	0
768	Thrive OSHC	Centre-Based Care	Currawong Cresent	COLEAMBALLY	NSW	2707	60		NA	No	No	Yes	7	145.877	-34.8036	2	3	3	3	3.22332	3.88264	0.306148	0.369915	0.387141	0.370437	0.407015	0.417585	0.342326	3.01766	0.37151	7186.74	26820.8	0	0	0	0	1681.86	0	0	0	0	0
769	Goodstart Early Learning Corowa	Centre-Based Care	93 Dawe Street	COROWA	NSW	2646	46	Meeting NQS	MT	Yes	No	No	4	146.376	-35.9996	3	3	3	3	3.16879	3.30481	0.318151	0.327322	0.4368	0.370573	0.356589	0.351608	0.304884	3.07893	0.352275	8190.27	27084.6	0	0	0	0	0	0	0	0	0	0
770	Loxton District OSHC	Centre-Based Care	Pyap St	LOXTON	SA	5333	40	Exceeding NQS	EXD	No	No	Yes	7	140.569	-34.4517	3	3	3	3	2.46421	2.52929	0.24264	0.27371	0.244285	0.3726	0.401	0.321055	0.24518	2.83225	0.300067	219.894	169969	0	0	1368.36	2341.16	5525.71	0	0	0	0	0
771	Jandowae Kindergarten	Centre-Based Care	Warra Street	JANDOWAE	QLD	4410	22	Meeting NQS	MT	No	No	No	8	151.106	-26.7804	3	3	2	2	2.87745	3.18492	0.57822	0.563247	0.514102	0.483219	0.390569	0.505964	0.386205	2.67706	0.48879	305.351	124548	0	0	273.927	808.749	2423.62	0	0	0	0	0
772	Loxton Preschool Centre Temporary Relocation	Centre-Based Care	Loxton Preschool, C/- Living Water Christian Comm, 14 Edward Street	LOXTON	SA	5333	40		NA	No	No	No	8	140.572	-34.4498	3	3	3	3	2.46421	2.52929	0.272956	0.334956	0.321411	0.411411	0.425644	0.365511	0.301144	2.83225	0.347576	131.49	170461	0	0	1309.18	2223.16	5404.91	0	0	0	0	0
773	Thrive OSHC	Centre-Based Care	199-207 Federation Ave	COROWA	NSW	2646	100		NA	No	No	Yes	7	146.388	-35.9971	3	3	3	3	3.16879	3.30481	0.40346	0.46522	0.536	0.48226	0.54488	0.51202	0.44754	3.07893	0.484483	7186.74	26820.8	0	0	0	0	1681.86	0	0	0	0	0
774	Kids Choice Granville	Centre-Based Care	94 Cardigan Street	GRANVILLE	QLD	4650	75	Working Towards NQS	WT	Yes	No	No	4	152.724	-25.538	3	4	3	4	3.32685	3.86888	0.614622	0.5286	0.641197	0.599595	0.576328	0.618915	0.569978	3.53262	0.592748	2220.05	88304.9	0	0	0	0	0	0	0	0	0	0
775	Boorai Centre Ocean Grove	Centre-Based Care	4 - 50 Shell Road	OCEAN GROVE	VIC	3226	203	Exceeding NQS	EXD	Yes	No	No	4	144.538	-38.2581	3	3	3	3	3.34301	3.10541	0.530012	0.5133	0.551612	0.541131	0.571906	0.5447	0.484669	3.07474	0.533904	4010.09	26739.1	0	0	0	0	0	0	0	0	0	0
776	Inverloch Kindergarten	Centre-Based Care	2 Edgar Street	INVERLOCH	VIC	3996	66	Meeting NQS	EXD	No	No	No	8	145.727	-38.6307	3	3	4	3	3.20864	2.96656	0.55694	0.516798	0.438166	0.507307	0.509821	0.514716	0.492045	3.19587	0.505113	638.516	68578.5	0	0	0	0	2223.73	0	0	0	0	0
777	Possums Early Education Centre	Centre-Based Care	45 Wilson Street	LISMORE	NSW	2480	68	Meeting NQS	MT	Yes	No	No	4	153.262	-28.8059	4	4	4	4	4.1918	4.46467	0.660878	0.648083	0.670479	0.688991	0.668531	0.676278	0.550503	4.10941	0.651963	1038.9	25491.6	0	0	0	0	0	0	0	0	0	0
778	Inverloch Childcare	Centre-Based Care	11 Williams Street	INVERLOCH	VIC	3996	60	Meeting NQS	MT	Yes	No	No	4	145.729	-38.6327	3	3	4	3	3.20864	2.96656	0.027625	0.131492	0.0398667	0.0504667	0.08045	0.10115	0.0464833	3.19587	0.068219	971.464	68772.9	0	0	0	0	450.411	0	0	0	0	0
779	Bundgeam Preschool	Centre-Based Care	35, Terrace Creek Road	KYOGLE	NSW	2474	20	Meeting NQS	MT	No	No	No	8	152.811	-28.4127	3	3	2	2	3.4686	3.43744	0.883229	0.833839	0.895214	0.8801	0.878246	0.877651	0.750646	2.81767	0.856989	2293.1	74791.2	0	0	0	0	0	0	0	0	0	0
780	Chillingham Community Preschool	Centre-Based Care	1411 Numinbah Rd	CHILLINGHAM	NSW	2484	15	Meeting NQS	MT	No	No	No	8	153.275	-28.3132	3	3	3	3	3.51748	3.64846	0.805028	0.791758	0.821185	0.812947	0.837893	0.831333	0.809378	3.19432	0.815646	30240.8	26574.4	0	0	0	0	0	0	0	0	0	0
781	Flowerdale Kindergarten	Centre-Based Care	3377 Whittlesea-Yea Rd	FLOWERDALE	VIC	3717	41	Meeting NQS	MT	No	Yes	No	6	145.292	-37.3169	3	3	3	3	2.72371	2.52186	0.660733	0.515093	0.43571	0.669321	0.602405	0.593156	0.58322	2.87426	0.579948	17194.9	26550.2	0	0	0	0	0	0	0	0	0	0
782	Loxton Lutheran School Early Learning Centre	Centre-Based Care	6 Luther Road	LOXTON	SA	5333	20	Meeting NQS	MT	No	Yes	No	6	140.573	-34.4456	3	3	3	3	2.46421	2.52929	0.242347	0.263835	0.240806	0.300071	0.396241	0.307012	0.240359	2.83225	0.284382	546.904	170796	0	0	0	0	3325.46	0	0	0	0	0
783	Lismore South Public School Preschool Ngulliboo Jarjums	Centre-Based Care	Cnr Phyllis & Wilson Streets	LISMORE	NSW	2480	20	Exceeding NQS	EXD	No	Yes	No	6	153.262	-28.8096	4	4	4	4	4.1918	4.46467	0.555647	0.5704	0.600459	0.635124	0.578982	0.578382	0.4787	4.10941	0.571099	NA	NA	0	0	0	0	0	0	0	0	0	0
784	Lismore South OSHC	Centre-Based Care	Lismore South Public School, Wilson Street	SOUTH LISMORE	NSW	2480	20	Meeting NQS	MT	No	No	Yes	7	153.262	-28.8096	4	4	4	4	4.1918	4.46467	NA	NA	NA	NA	NA	NA	NA	4.10941	NA	668.835	25160.1	0	0	0	0	1396.73	0	0	0	0	0
785	St Mary's Outside School Hours Care	Centre-Based Care	St Mary's School(Bowen), 39 Poole St	BOWEN	QLD	4805	30		NA	No	No	Yes	7	148.242	-20.0116	3	3	3	3	2.42533	3.23927	0.351693	0.280972	0.35231	0.242821	0.379948	0.309759	0.345683	2.9441	0.323312	418.365	1.73711e+06	0	0	412.551	2247.06	5838.26	0	0	0	0	0
786	Aussie Kindies Early Learning Granville	Centre-Based Care	30 Regent Street	GRANVILLE	QLD	4650	85	Working Towards NQS	WT	Yes	No	No	4	152.716	-25.5367	3	4	3	4	3.32685	3.86888	0.4534	0.511355	0.597762	0.53291	0.51591	0.530307	0.484383	3.53262	0.518004	1418.32	88450.6	0	0	0	0	0	0	0	0	0	0
787	Maryborough Community Kindergarten and Pre-Prep Schooling	Centre-Based Care	19 Farrell St	MARYBOROUGH	QLD	4650	22	Exceeding NQS	EXD	No	No	No	8	152.686	-25.5225	4	4	3	4	3.68311	4.09199	0.483007	0.459763	0.502905	0.506542	0.488754	0.518968	0.493658	3.79585	0.493371	912.91	90217.8	0	0	0	0	1129.24	0	0	0	0	0
788	Inverloch OSHClub	Centre-Based Care	Bayview Ave	INVERLOCH	VIC	3996	80	Exceeding NQS	MT	No	No	Yes	7	145.733	-38.6318	3	3	4	3	3.20864	2.96656	0.4256	0.453709	0.344627	0.389555	0.488109	0.414673	0.324636	3.19587	0.405844	937.598	68543.3	0	0	0	0	861.704	0	0	0	0	0
789	Maryborough Central Early Learning Centre	Centre-Based Care	28 North Street	MARYBOROUGH	QLD	4650	65	Meeting NQS	MT	Yes	No	No	4	152.705	-25.5323	3	4	3	4	3.32685	3.86888	0.390006	0.375011	0.421083	0.371886	0.365134	0.442909	0.372417	3.53262	0.391207	116.197	88983.4	0	0	668.008	1038.46	2278.07	0	0	0	0	0
790	Modanville Outside School Hours Care	Centre-Based Care	Modanville Public School, Dunoon Road	MODANVILLE	NSW	2480	20		NA	No	No	Yes	7	153.297	-28.7295	4	4	3	3	3.9265	4.12361	0.727584	0.713624	0.786814	0.81331	0.759724	0.786297	0.56494	3.67502	0.736042	6858.21	26129.7	0	0	0	0	0	0	0	0	0	0
791	Petit Early Learning Journey Port Douglas	Centre-Based Care	Corner of Davidson and Dickson Street	PORT DOUGLAS	QLD	4877	88	Meeting NQS	MT	Yes	No	No	4	145.465	-16.4913	4	3	3	3	2.64941	3.60113	0.512279	0.61225	0.637219	0.594136	0.557995	0.565784	0.533724	3.20842	0.573341	3278.73	61861.2	0	0	0	0	0	0	0	0	0	0
792	Ocean Grove & District Preschool	Centre-Based Care	114 The Avenue	OCEAN GROVE	VIC	3226	68	Meeting NQS	EXD	No	No	No	8	144.528	-38.2665	3	3	3	3	3.34301	3.10541	0.238017	0.161521	0.145879	0.0437714	0.24709	0.0956143	0.227871	3.07474	0.165681	5631.43	26076.7	0	0	0	0	0	0	0	0	0	0
793	Our Lady Help Of Christians Parish Out School Hours Care	Centre-Based Care	25 Rhodes St	SOUTH LISMORE	NSW	2480	63	Meeting NQS	WT	No	No	Yes	7	153.263	-28.8148	4	4	4	4	4.1918	4.46467	0.53491	0.5518	0.575195	0.644657	0.560471	0.546881	0.492895	4.10941	0.558116	270.877	24632.6	0	0	614.85	1378.19	3035.38	0	0	0	0	0
794	Granville Community Kindergarten and Preschool Association Inc	Centre-Based Care	162 Cambridge Street, Granville	MARYBOROUGH	QLD	4650	24	Meeting NQS	EXD	No	No	No	8	152.722	-25.5441	3	4	3	4	3.32685	3.86888	0.485995	0.538524	0.564662	0.541138	0.516043	0.579795	0.564043	3.53262	0.541457	2472.53	87555.7	0	0	0	0	0	0	0	0	0	0
795	Anglesea Primary School OSHC	Centre-Based Care	85 Camp Road	ANGLESEA	VIC	3230	20	Working Towards NQS	WT	No	No	Yes	7	144.191	-38.3968	3	3	3	3	2.85786	2.74178	0.595327	0.610059	0.635759	0.643632	0.633159	0.629002	0.596471	2.93327	0.620487	785.181	26015.6	0	0	0	0	1463.68	0	0	0	0	0
796	Upper Macleay Preschool	Centre-Based Care	Upper Macleay Pre School, 77 Main Street	WILLAWARRIN	NSW	2440	20	Exceeding NQS	EXD	No	No	No	8	152.626	-30.9264	3	3	3	3	3.66837	3.55612	0.702898	0.687844	0.741889	0.750956	0.766684	0.739563	0.588358	3.20408	0.71117	66587.8	25962.9	0	0	0	0	0	0	0	0	0	0
797	Bowen Childcare and Early Education	Centre-Based Care	65 Williams Street	BOWEN	QLD	4805	63	Meeting NQS	MT	Yes	No	Yes	3	148.242	-20.0164	3	3	3	3	2.42533	3.23927	-0.030015	0.008105	0.11572	0.2268	0.078065	0.00647	0.00267	2.9441	0.0582593	5684.3	183018	0	0	0	0	0	0	0	0	0	0
798	Goodstart Early Learning Maryborough 2	Centre-Based Care	154 Ferry Street	MARYBOROUGH	QLD	4650	107	Meeting NQS	MT	Yes	No	No	4	152.698	-25.5312	4	4	3	4	3.68311	4.09199	0.3905	0.409117	0.46195	0.391733	0.413428	0.448878	0.366878	3.79585	0.411783	109.631	89115.9	0	0	658.154	1016.56	2981.46	0	0	0	0	0
799	Launching Place PS OSHC - Extend	Centre-Based Care	Carter St	LAUNCHING PLACE	VIC	3139	30	Meeting NQS	WT	No	No	Yes	7	145.571	-37.7815	3	3	4	3	3.16261	2.86816	0.711225	0.674635	0.640256	0.661054	0.654305	0.679189	0.682093	3.1718	0.671823	286.959	38424.8	0	0	492.011	801.915	2044.64	0	0	0	0	0
800	Camp Australia - Ocean Grove Primary School OSHC	Centre-Based Care	Draper Street	OCEAN GROVE	VIC	3226	102	Meeting NQS	MT	No	No	Yes	7	144.527	-38.2645	3	3	3	3	3.34301	3.10541	0.41875	0.400033	0.388133	0.43665	0.494367	0.449633	0.417283	3.07474	0.429264	5441.6	25890.4	0	0	0	0	0	0	0	0	0	0
801	Bowen/Collinsville Family Day Care Scheme	Family Day Care	26 Herbert St	BOWEN	QLD	4805	0	Meeting NQS	EXD	No	No	No	8	148.248	-20.0139	3	3	3	3	2.42533	3.23927	0.450767	0.416467	0.41638	0.332827	0.453513	0.458573	0.33472	2.9441	0.409035	6292.03	183424	0	0	0	0	0	0	0	0	0	0
802	Helping Hands Riverside	Centre-Based Care	Riverside Christian College, 23 Royle St	MARYBOROUGH WEST	QLD	4650	45	Exceeding NQS	EXD	No	No	Yes	7	152.666	-25.5184	4	4	3	4	3.68311	4.09199	0.571411	0.584825	0.606523	0.603589	0.585821	0.627595	0.551602	3.79585	0.590195	132.165	90799	0	0	817.416	1449.36	2525.36	0	0	0	0	0
803	Pleasant Hills Pre-School Kindergarten	Centre-Based Care	Cnr Ryan & Manson Streets	PLEASANT HILLS	NSW	2658	16	Meeting NQS	MT	No	No	No	8	146.798	-35.4603	3	3	3	3	3.11335	2.95934	0.272933	0.283843	0.33575	0.374731	0.399433	0.395331	0.307903	3.01211	0.338561	68244.2	65957.6	0	0	0	0	0	0	0	0	0	0
804	Explore Learning Educational Care	Centre-Based Care	17 Main Street	BRIDPORT	TAS	7262	40	Exceeding NQS	EXD	Yes	No	No	4	147.401	-41.0117	2	2	3	3	2.04708	2.0485	0.51699	0.488195	0.476745	0.480736	0.480878	0.474666	0.459457	2.34926	0.482524	337.701	70865.6	0	0	268.209	525.839	1579.55	0	0	0	0	0
805	St Mary's Outside School Hours Care	Centre-Based Care	167 John Street	MARYBOROUGH	QLD	4650	45	Meeting NQS	WT	No	No	Yes	7	152.702	-25.5342	3	4	3	4	3.32685	3.86888	0.286871	0.279643	0.341271	0.301386	0.3254	0.350271	0.274571	3.53262	0.308488	418.365	1.73711e+06	0	0	412.551	2247.06	5838.26	0	0	0	0	0
806	Peas in a Pod Children's Centre	Centre-Based Care	74 Dunlop Street	MORTLAKE	VIC	3272	15	Meeting NQS	WT	Yes	No	No	4	142.805	-38.0803	2	3	3	3	2.43519	2.36311	0.611828	0.487871	0.5006	0.594236	0.588103	0.505376	0.576412	2.63305	0.552061	57.2655	97817.3	0	296.212	1555.31	1923.13	2988.95	0	0	0	0	0
807	Julia Creek Early Learning Centre	Centre-Based Care	1 Shaw St	JULIA CREEK	QLD	4823	21	Meeting NQS	MT	Yes	No	No	4	141.061	-20.4241	7	6	6	6	4.76702	5.96331	0.267898	0.344902	0.338158	0.4758	0.44469	0.205695	0.269736	5.95505	0.335268	31735.4	638278	0	0	0	0	0	0	0	0	0	0
808	Unndennoo Kindergarten	Centre-Based Care	571 Alice Street	MARYBOROUGH	QLD	4650	24	Meeting NQS	MT	No	No	No	8	152.676	-25.5231	4	4	3	4	3.68311	4.09199	0.49759	0.54383	0.52763	0.536905	0.530495	0.590605	0.55046	3.79585	0.539645	36.0735	90176.9	62.0386	186.431	660.066	996.974	2374.68	0	0	0	0	0
809	Clare Primary School OSHC	Centre-Based Care	137 Main North Road	CLARE	SA	5453	45	Meeting NQS	MT	No	No	Yes	7	138.617	-33.841	3	4	3	3	2.72272	2.78478	0.384644	0.43054	0.429412	0.411858	0.457754	0.40246	0.378586	3.08458	0.413608	41.5901	98269.2	23.1174	183.587	718.981	998.026	2119.3	0	0	0	0	0
810	Cowes Children's Centre	Centre-Based Care	245-249 Church Street	COWES	VIC	3922	70	Meeting NQS	MT	Yes	No	No	4	145.22	-38.4525	3	3	4	3	3.2358	3.17598	0.35235	0.23429	0.283179	0.214803	0.224076	0.290453	0.268441	3.2353	0.266799	2121.59	29397.7	0	0	0	0	0	0	0	0	0	0
811	Mirboo North Early Learning Centre	Centre-Based Care	8 Brennan Street	MIRBOO NORTH	VIC	3871	71	Meeting NQS	MT	No	No	No	8	146.154	-38.4018	3	3	4	3	3.1671	2.90343	0.636044	0.675912	0.616598	0.706946	0.6382	0.651756	0.673222	3.17842	0.656954	167.194	27178.4	0	0	689.337	932.412	2041.1	0	0	0	0	0
812	Glencoe & District Kindergarten	Centre-Based Care	Copping Road	GLENCOE	SA	5291	22	Exceeding NQS	EXD	No	No	No	8	140.561	-37.6548	2	2	2	2	2.16876	2.16449	0.624147	0.547072	0.503184	0.649074	0.608221	0.699619	0.709584	2.05554	0.620129	9222.92	289375	0	0	0	0	0	0	0	0	0	0
813	Woodlands House Child Care	Centre-Based Care	12-14 Wyatt Street	OCEAN GROVE	VIC	3226	76	Meeting NQS	EXD	Yes	No	No	4	144.526	-38.2612	3	3	3	3	3.34301	3.10541	0.4781	0.474356	0.497411	0.483211	0.498744	0.508156	0.460744	3.07474	0.485817	5116.54	25624.9	0	0	0	0	0	0	0	0	0	0
814	Woodlands Preschool	Centre-Based Care	15 Wyatt Street	OCEAN GROVE	VIC	3226	30	Exceeding NQS	EXD	No	No	No	8	144.526	-38.2609	3	3	3	3	3.34301	3.10541	0.4742	0.423	0.45125	0.4855	0.48635	0.49795	0.4202	3.07474	0.462636	5093.03	25577.3	0	0	0	0	0	0	0	0	0	0
815	Nathalia & District Preschool	Centre-Based Care	25 Harcourt Street	NATHALIA	VIC	3638	30	Meeting NQS	MT	No	No	No	8	145.203	-36.0599	3	3	3	3	3.00659	3.17224	0.381591	0.394333	0.360591	0.366455	0.413274	0.412198	0.360671	3.02981	0.384159	126.301	66658.6	0	0	1306.09	1717.13	2740.02	0	0	0	0	0
816	The Gums Childcare Centre	Centre-Based Care	Lot 11 Maynard Road	CLARE	SA	5453	75	Exceeding NQS	EXD	Yes	No	No	4	138.621	-33.8512	3	4	3	3	2.72272	2.78478	0.376593	0.455436	0.443731	0.416714	0.492005	0.414386	0.380071	3.08458	0.425562	161.18	96851.1	0	0	628.628	928.671	1953.9	0	0	0	0	0
817	Mortlake & District Kindergarten	Centre-Based Care	5 Park Street	MORTLAKE	VIC	3272	42	Exceeding NQS	EXD	No	No	No	8	142.808	-38.0819	2	3	3	3	2.43519	2.36311	0.60888	0.454267	0.476693	0.567687	0.579307	0.490933	0.573813	2.63305	0.53594	95.1352	97344.8	0	28.3698	1049.03	1416.8	2788.28	0	0	0	0	0
818	City Learning & Care - Drysdale	Centre-Based Care	2/25 Eversley Street	DRYSDALE	VIC	3222	40	Meeting NQS	MT	Yes	No	No	4	144.57	-38.1751	3	3	3	3	3.36663	3.1554	0.502634	0.445719	0.475217	0.480343	0.459716	0.453324	0.40374	3.08701	0.460099	7702.96	25406.5	0	0	0	0	0	0	0	0	0	0
819	Drysdale Preschool	Centre-Based Care	13 Eversley Street	DRYSDALE	VIC	3222	30	Meeting NQS	MT	No	No	No	8	144.57	-38.175	3	3	3	3	3.36663	3.1554	0.5964	0.5187	0.5579	0.5542	0.5935	0.5903	0.4836	3.08701	0.556371	7696.51	25388.2	0	0	0	0	0	0	0	0	0	0
820	Kelly Club OSHC St Thomas Primary School	Centre-Based Care	29 - 41 Peninsula Drive	DRYSDALE	VIC	3222	45	Meeting NQS	MT	No	No	Yes	7	144.556	-38.1897	3	3	3	3	3.36663	3.1554	0.60562	0.496498	0.521382	0.53957	0.541823	0.491705	0.451208	3.08701	0.521115	5090.13	26187.7	0	0	0	0	0	0	0	0	0	0
821	Werris Creek And District Preschool	Centre-Based Care	Cnr Coronation and Dewhurst Streets	WERRIS CREEK	NSW	2341	20	Exceeding NQS	EXD	No	No	No	8	150.65	-31.3516	3	3	3	3	3.83357	3.67908	0.582063	0.560926	0.581037	0.515779	0.415846	0.4605	0.356475	3.25211	0.496089	11358.6	183190	0	0	0	0	0	0	0	0	0	0
822	Paisley Park Early Learning Centre Maryborough	Centre-Based Care	Cnr Ellena & Tooley Sts	MARYBOROUGH	QLD	4650	75	Meeting NQS	MT	Yes	No	Yes	3	152.694	-25.5345	4	4	3	4	3.68311	4.09199	0.50614	0.512273	0.53408	0.501233	0.528027	0.584367	0.50634	3.79585	0.524637	200.451	88724.5	0	0	989.394	1579.97	3364.46	0	0	0	0	0
823	Maryborough and Districts Family Day Care Scheme	Family Day Care	26 Jupiter Street	MARYBOROUGH	QLD	4650	0	Meeting NQS	EXD	No	No	No	8	152.677	-25.5268	4	4	3	4	3.68311	4.09199	0.557373	0.600836	0.633236	0.650327	0.555127	0.674836	0.551245	3.79585	0.603283	208.881	89710.5	0	0	515.044	907.514	1942.61	0	0	0	0	0
824	Mirboo North PS TheirCare	Centre-Based Care	Mirboo North Primary School, 1 Balook St	MIRBOO NORTH	VIC	3871	40	Meeting NQS	MT	No	No	Yes	7	146.151	-38.4009	3	3	4	3	3.1671	2.90343	0.58596	0.69814	0.63307	0.7449	0.61473	0.66598	0.67159	3.17842	0.659196	135.838	27025.9	0	0	654.503	899.164	1917.13	0	0	0	0	0
825	Balaklava Community Children's Centre	Centre-Based Care	15 Scotland Street	BALAKLAVA	SA	5461	40	Exceeding NQS	EXD	No	No	No	8	138.414	-34.1477	3	4	3	3	2.81205	2.97043	0.257795	0.293236	0.304514	0.28021	0.368319	0.290763	0.246502	3.13041	0.29162	393.875	67662.4	0	0	0	1209.43	3604.89	0	0	0	0	0
826	Balaklava Community Children's Centre	Centre-Based Care	15 Scotland Street	BALAKLAVA	SA	5461	50	Exceeding NQS	EXD	Yes	No	Yes	3	138.414	-34.1477	3	4	3	3	2.81205	2.97043	NA	NA	NA	NA	NA	NA	NA	3.13041	NA	393.875	67662.4	0	0	0	1209.43	3604.89	0	0	0	0	0
827	Queens Park Kindergarten	Centre-Based Care	Queens Park, Don Road	HEALESVILLE	VIC	3777	29	Exceeding NQS	EXD	No	No	No	8	145.524	-37.6544	3	3	4	3	2.97949	2.77259	0.643961	0.626847	0.595312	0.607829	0.612754	0.625627	0.63778	3.12535	0.621444	471.279	39645.8	0	0	0	272.198	1840.4	0	0	0	0	0
828	Launching Place Preschool	Centre-Based Care	Mathers Avenue	LAUNCHING PLACE	VIC	3139	27	Exceeding NQS	EXD	No	No	No	8	145.564	-37.7822	3	3	4	3	3.16261	2.86816	0.72513	0.67822	0.65401	0.686795	0.664635	0.69455	0.687755	3.1718	0.684442	32.9782	37724.2	60.0401	188.981	763.208	1007.58	2019.75	0	0	0	0	0
829	First Steps Early Learning Centre	Centre-Based Care	5 Anzac Close	LISMORE	NSW	2480	90	Exceeding NQS	EXD	Yes	No	No	4	153.273	-28.811	4	4	4	4	4.1918	4.46467	0.479894	0.509075	0.492175	0.5728	0.517941	0.524097	0.467934	4.10941	0.509131	276.495	24052.8	0	0	641.877	1314.4	4728.61	0	0	0	0	0
830	Kalang Preschool (Outreach of Orama Preschool Inc)	Centre-Based Care	Kalang Road	KALANG	NSW	2454	20	Working Towards NQS	WT	No	No	No	8	152.751	-30.4992	3	3	3	3	3.9462	3.96299	0.849495	0.854326	0.865272	0.88619	0.853714	0.878157	0.847953	3.3182	0.862158	9843.37	25107.7	0	0	0	0	0	0	0	0	0	0
831	Pyalong Primary School Before & After School Care	Centre-Based Care	Pyalong Primary School, 10-14 Bourke St	PYALONG	VIC	3521	14	Meeting NQS	MT	No	No	Yes	7	144.858	-37.1172	2	3	3	3	2.71307	2.6137	0.446286	0.385637	0.411049	0.488778	0.464154	0.477985	0.434095	2.72113	0.443998	145.159	25105.1	0	0	694.629	958.252	2005.14	0	0	0	0	0
832	Camp Australia - Christian College Geelong Bellarine Campus OSHC	Centre-Based Care	40 Collins Street	DRYSDALE	VIC	3222	49	Working Towards NQS	WT	No	No	Yes	7	144.574	-38.1709	3	3	3	3	3.36663	3.1554	0.539005	0.488032	0.519755	0.529986	0.507505	0.486218	0.447182	3.08701	0.502526	8403.37	25100	0	0	0	0	0	0	0	0	0	0
833	Torrens Valley Children's Centre	Centre-Based Care	John Fisher Avenue	GUMERACHA	SA	5233	45	Meeting NQS	MT	No	No	No	8	138.887	-34.8262	3	3	3	3	2.43585	2.47958	0.466688	0.535369	0.504021	0.547607	0.611495	0.544243	0.493386	2.81924	0.528973	391.905	27275.9	0	0	0	1263.47	4382.34	0	0	0	0	0
834	Torrens Valley Children's Centre	Centre-Based Care	John Fisher Avenue	GUMERACHA	SA	5233	66	Meeting NQS	MT	Yes	No	No	4	138.887	-34.8262	3	3	3	3	2.43585	2.47958	NA	NA	NA	NA	NA	NA	NA	2.81924	NA	391.905	27275.9	0	0	0	1263.47	4382.34	0	0	0	0	0
835	The Mountain Preschool, Lowanna Incorporated	Centre-Based Care	Lowanna Community Hall, 33 Grafton Street	LOWANNA	NSW	2450	20	Meeting NQS	MT	No	No	No	8	152.899	-30.2111	3	3	3	3	3.72822	3.84874	0.766145	0.756295	0.787727	0.841868	0.799945	0.795457	0.730513	3.26283	0.782564	26500.8	25084.7	0	0	0	0	0	0	0	0	0	0
836	Stroud Pre School	Centre-Based Care	8 Berkeley Street	STROUD	NSW	2425	20	Meeting NQS	MT	No	No	No	8	151.969	-32.4068	3	3	3	3	3.82153	3.75764	0.773515	0.733061	0.74221	0.779112	0.667392	0.718437	0.671017	3.2632	0.726392	45946	25080.1	0	0	0	0	0	0	0	0	0	0
837	Carramar Community Pre-School and Kindergarten	Centre-Based Care	326 Alice Street	MARYBOROUGH	QLD	4650	25	Exceeding NQS	EXD	No	No	No	8	152.696	-25.5385	4	4	3	4	3.68311	4.09199	0.471142	0.520208	0.545375	0.500983	0.488333	0.524233	0.472575	3.79585	0.503264	288.67	88233	0	0	367.917	1024.24	2947.22	0	0	0	0	0
838	C&K Calen Community Kindergarten	Centre-Based Care	38 McIntyre St	CALEN	QLD	4798	24	Meeting NQS	MT	No	No	No	8	148.77	-20.8995	3	3	3	3	2.44627	3.12073	0.755397	0.779903	0.754359	0.75125	0.753322	0.747455	0.737912	2.92783	0.754228	79422.4	290078	0	0	0	0	0	0	0	0	0	0
839	Allendale East Area School OSHC	Centre-Based Care	1 Bay Road	ALLENDALE EAST	SA	5291	20	Meeting NQS	MT	No	No	Yes	7	140.713	-37.9977	3	3	3	3	2.36712	2.35646	0.504028	0.398169	0.412078	0.556814	0.558228	0.561112	0.445419	2.78726	0.490835	6.5657	284318	92.435	199.372	760.159	999.879	2008.01	0	0	0	0	0
840	Camp Australia - Drysdale Primary School OSHC	Centre-Based Care	Stonehouse Place	DRYSDALE	VIC	3222	80	Meeting NQS	MT	No	No	Yes	7	144.574	-38.1697	3	3	3	3	3.36663	3.1554	0.5462	0.5486	0.5869	0.6083	0.5674	0.5747	0.5122	3.08701	0.563471	8577.94	24980.5	0	0	0	0	0	0	0	0	0	0
841	Kirinari Kindergarten	Centre-Based Care	Sewarts Road	ALLENDALE EAST	SA	5291	34	Meeting NQS	WT	No	No	No	8	140.736	-38.0053	3	2	2	3	2.2489	2.33053	0.488541	0.3527	0.382159	0.529767	0.511129	0.547198	0.470917	2.42991	0.468916	2738.1	282253	0	0	0	0	0	0	0	0	0	0
842	Kiewa Valley Kindergarten	Centre-Based Care	Kiewa Valley Primary School, 81 Kiewa East Rd	TANGAMBALANGA	VIC	3691	35		NA	No	No	No	8	147.039	-36.2512	3	3	3	3	3.3502	2.96181	0.453776	0.509888	0.636805	0.587558	0.537812	0.543824	0.506447	3.052	0.539444	4719.57	24805	0	0	0	0	0	0	0	0	0	0
843	Pyalong Preschool	Centre-Based Care	12 High Street	PYALONG	VIC	3521	25	Exceeding NQS	EXD	No	No	No	8	144.858	-37.1239	2	3	3	3	2.71307	2.6137	0.437007	0.349704	0.380233	0.46763	0.42383	0.458267	0.402259	2.72113	0.41699	188.602	24756.4	0	0	628.21	896.014	1918.92	0	0	0	0	0
844	Kiewa Valley Primary School Combined Out of School Hour Care	Centre-Based Care	81 Kiewa East Road	TANGAMBALANGA	VIC	3691	45	Exceeding NQS	MT	No	No	Yes	7	147.038	-36.2512	3	3	3	3	3.3502	2.96181	0.5723	0.6189	0.6108	0.6769	0.7106	0.68	0.6132	3.052	0.640386	4825.27	24743.2	0	0	0	0	0	0	0	0	0	0
845	Lismore Parish Centre Pre School	Centre-Based Care	Zadoc Street	LISMORE	NSW	2480	29	Meeting NQS	MT	No	No	No	8	153.281	-28.806	4	4	4	4	4.1918	4.46467	0.621328	0.620516	0.6623	0.669725	0.643244	0.645756	0.53705	4.10941	0.62856	252.646	23864.7	0	0	545.98	1414.29	2767.39	0	0	0	0	0
846	Natimuk Preschool	Centre-Based Care	2 Regent Street	NATIMUK	VIC	3409	23	Working Towards NQS	WT	No	No	No	8	141.951	-36.739	2	3	3	2	2.10989	2.26292	0.30617	0.230054	0.251486	0.317613	0.293984	0.251602	0.251146	2.39547	0.271722	129.649	156218	0	0	691.933	959.175	1980.54	0	0	0	0	0
847	Cire Outside School Hours Care Badger Creek	Centre-Based Care	Badger Creek Road	HEALESVILLE	VIC	3777	30	Meeting NQS	MT	No	No	Yes	7	145.531	-37.67	3	3	4	3	2.97949	2.77259	0.700128	0.670286	0.624547	0.648891	0.63943	0.660298	0.694088	3.12535	0.662524	2080.27	39104.7	0	0	0	0	0	0	0	0	0	0
848	The Learning Cottage	Centre-Based Care	28 Keen Street	LISMORE	NSW	2480	46	Meeting NQS	MT	Yes	No	No	4	153.282	-28.8054	4	4	4	4	4.1918	4.46467	0.696175	0.649825	0.663325	0.725625	0.7135	0.723125	0.582275	4.10941	0.679121	214.343	23836.9	0	0	905.294	1490.4	2685.82	0	0	0	0	0
849	Active Kids After School Care	Centre-Based Care	2 Dawson Street	LISMORE	NSW	2480	45	Meeting NQS	MT	No	No	Yes	7	153.278	-28.8129	4	4	4	4	4.1918	4.46467	0.619062	0.6035	0.673062	0.674869	0.632215	0.650815	0.575392	4.10941	0.632702	44.9815	23504.1	16.2453	491.439	3174.96	6123.71	14758.5	0	0	0	0	0
850	Moyhu Primary School Outside School Hours Care	Centre-Based Care	2799 Wangaratta -Whitfield Road	MOYHU	VIC	3732	15	Meeting NQS	MT	No	No	Yes	7	146.383	-36.5936	3	3	3	3	3.16652	3.07272	0.561822	0.534537	0.573723	0.59786	0.597357	0.581323	0.583322	3.03987	0.575706	27100.3	24607.4	0	0	0	0	0	0	0	0	0	0
851	Country Buddies Wahgunyah	Centre-Based Care	27-29 Victoria Street	WAHGUNYAH	VIC	3687	76	Meeting NQS	MT	Yes	No	No	4	146.396	-36.0121	3	3	3	3	3.22653	3.29496	0.421611	0.470288	0.538586	0.508647	0.4749	0.486363	0.450735	3.08692	0.478733	6894.35	24579.6	0	0	0	0	0	0	0	0	0	0
852	Kiewa Valley Kids	Centre-Based Care	6 Huon Rd	TANGAMBALANGA	VIC	3691	40	Meeting NQS	MT	Yes	No	No	4	147.035	-36.2514	3	3	3	3	3.3502	2.96181	0.577818	0.599382	0.701345	0.666791	0.664827	0.656318	0.644391	3.052	0.64441	5157.64	24553.6	0	0	0	0	0	0	0	0	0	0
853	Nathalia Community Early Learning Centre	Centre-Based Care	20 Bromley St	NATHALIA	VIC	3638	72	Meeting NQS	WT	Yes	No	Yes	3	145.212	-36.057	3	3	3	3	3.00659	3.17224	0.426656	0.38895	0.420941	0.376422	0.424366	0.459587	0.371075	3.02981	0.409714	852.272	66757.8	0	0	0	0	1551.05	0	0	0	0	0
854	Gumeracha Primary School OSHC	Centre-Based Care	1 Albert St	GUMERACHA	SA	5233	55	Meeting NQS	MT	No	No	Yes	7	138.882	-34.8247	3	3	3	3	2.43585	2.47958	0.4907	0.628794	0.461006	0.498581	0.592706	0.513506	0.466719	2.81924	0.521716	137.987	27230.1	0	0	917.023	1233.38	2244.11	0	0	0	0	0
855	Goodstart Early Learning Drysdale	Centre-Based Care	86-90 Barrands Lane	DRYSDALE	VIC	3222	78	Meeting NQS	MT	Yes	No	No	4	144.567	-38.1682	3	3	3	3	3.36663	3.1554	0.489947	0.467453	0.491363	0.500642	0.469363	0.457521	0.430484	3.08701	0.472396	8310.57	24401.2	0	0	0	0	0	0	0	0	0	0
856	PCYC- Out Of School Hours Lismore	Centre-Based Care	Corner Orion & Dawson Streets	LISMORE	NSW	2480	45	Meeting NQS	MT	No	No	No	8	153.284	-28.8058	4	4	4	4	4.1918	4.46467	0.6241	0.610644	0.662111	0.747044	0.653789	0.628589	0.576556	4.10941	0.643262	44.4194	23598.7	24.9118	333.795	998.58	1580.34	2682.99	0	0	0	0	0
857	Camp Australia - Healesville Primary School OSHC	Centre-Based Care	View Street	HEALESVILLE	VIC	3777	75	Meeting NQS	MT	No	No	Yes	7	145.516	-37.6565	3	3	4	3	2.97949	2.77259	0.642934	0.597055	0.567245	0.602424	0.601155	0.60669	0.610524	3.12535	0.604004	334.557	38728.2	0	0	323.157	811.683	2608.22	0	0	0	0	0
858	Berrigan Children's Centre	Centre-Based Care	Berrigan Childrens Centre, 19 Stewart Street	BERRIGAN	NSW	2712	38	Meeting NQS	MT	Yes	No	Yes	3	145.807	-35.6588	3	3	3	3	3.12268	3.74485	0.361074	0.357435	0.411282	0.364558	0.370493	0.382354	0.335314	3.14459	0.36893	253.145	103370	0	0	537.497	964.855	2520.46	0	0	0	0	0
859	Camp Australia - Cowes Primary School OSHC	Centre-Based Care	159-203 Settlement Road	COWES	VIC	3922	30	Meeting NQS	EXD	No	No	Yes	7	145.243	-38.4563	3	3	4	3	3.2358	3.17598	0.444075	0.493959	0.464279	0.445893	0.426107	0.427257	0.424167	3.2353	0.446534	395.395	31102.6	0	0	0	633.525	2157.4	0	0	0	0	0
860	Phillip Island Early Learning Centre	Centre-Based Care	161 Settlement Road	COWES	VIC	3922	139	Meeting NQS	EXD	Yes	No	Yes	3	145.243	-38.4563	3	3	4	3	3.2358	3.17598	NA	NA	NA	NA	NA	NA	NA	3.2353	NA	395.395	31102.6	0	0	0	633.525	2157.4	0	0	0	0	0
861	Dunoon OSHC	Centre-Based Care	Dunoon Public School, James Street	DUNOON	NSW	2479	20	Meeting NQS	MT	No	No	Yes	7	153.315	-28.6857	3	3	3	3	3.57509	3.78132	0.740553	0.775868	0.802989	0.850731	0.780579	0.790797	0.654339	3.22607	0.770836	9275.91	24202.9	0	0	0	0	0	0	0	0	0	0
862	Moora Districts Child Care Centre	Centre-Based Care	Lot 16 Keane Street	MOORA	WA	6510	28	Working Towards NQS	WT	Yes	No	No	4	116.003	-30.6344	3	4	4	4	2.81828	2.93581	0.263808	0.261524	0.270076	0.269674	0.357342	0.315968	0.291632	3.45901	0.290003	182.333	117458	0	0	590.664	929.235	2080.27	0	0	0	0	0
863	Copmanhurst Pre-school	Centre-Based Care	61 Grafton Street	COPMANHURST	NSW	2460	20	Working Towards NQS	WT	No	No	No	8	152.777	-29.5875	3	3	3	2	3.60681	3.86034	0.70383	0.700175	0.715687	0.679812	0.740545	0.724863	0.69128	3.07786	0.708027	5690.53	36754.4	0	0	0	0	0	0	0	0	0	0
864	Dunoon Pre-School	Centre-Based Care	84 James Street	DUNOON	NSW	2480	25	Meeting NQS	EXD	No	No	No	8	153.316	-28.6832	3	3	3	3	3.57509	3.78132	0.792818	0.8094	0.860409	0.869255	0.830009	0.830509	0.754836	3.22607	0.821034	9489.45	24149.8	0	0	0	0	0	0	0	0	0	0
865	Victorian YMCA Community Programming Pty Ltd at Phillip Island Leisure Centre Childcare and Vacation Care	Centre-Based Care	10-14 Church Street	COWES	VIC	3922	73	Exceeding NQS	EXD	No	No	No	8	145.246	-38.4515	3	3	4	3	3.2358	3.17598	0.0219136	0.0932909	0.210055	0.0641636	0.0926682	0.0630773	0.0656455	3.2353	0.0872591	781.42	30721.5	0	0	0	0	1385.86	0	0	0	0	0
866	Badger Creek Preschool	Centre-Based Care	368 Badger Creek Road	HEALESVILLE	VIC	3777	29	Exceeding NQS	EXD	No	No	No	8	145.532	-37.6806	3	3	4	3	2.97949	2.77259	0.708828	0.691257	0.704677	0.684455	0.70358	0.69735	0.71611	3.12535	0.700894	2618.96	38462	0	0	0	0	0	0	0	0	0	0
867	Adelong Preschool	Centre-Based Care	50 Lynch Street	ADELONG	NSW	2729	30	Meeting NQS	MT	No	No	No	8	148.064	-35.3104	2	3	3	2	3.22074	3.10345	0.497542	0.520063	0.610763	0.55208	0.51813	0.520275	0.43411	2.7207	0.521852	294.954	23918.5	0	0	409.296	738.506	2159.45	0	0	0	0	0
868	Me and My House Child Care Centre	Centre-Based Care	39 Diadem Street	LISMORE	NSW	2480	39	Meeting NQS	EXD	Yes	No	No	4	153.288	-28.8068	4	4	4	4	4.1918	4.46467	0.66434	0.672853	0.68346	0.674673	0.678227	0.68526	0.60844	4.10941	0.66675	488.452	23172.1	0	0	0	50.7917	2597.04	0	0	0	0	0
869	Lismore Preschool	Centre-Based Care	62 Brewster Street	LISMORE	NSW	2480	54	Meeting NQS	EXD	No	No	No	8	153.285	-28.8138	4	4	4	4	4.1918	4.46467	0.581491	0.558827	0.5968	0.713545	0.598873	0.588355	0.534	4.10941	0.595984	155.481	22854.7	0	0	1809.49	2832.86	7758.13	0	0	0	0	0
870	Binnaway Preschool	Centre-Based Care	Bullinda Street	BINNAWAY	NSW	2395	19	Meeting NQS	MT	No	No	No	8	149.379	-31.5506	3	3	2	2	3.82586	3.82082	0.524763	0.59261	0.563342	0.518518	0.417697	0.510763	0.338185	2.94111	0.495125	40251.5	254599	0	0	0	0	0	0	0	0	0	0
871	Robyn Jane Children's Centre Inc	Centre-Based Care	6-16 Haig Avenue	HEALESVILLE	VIC	3777	70	Exceeding NQS	EXD	Yes	No	No	4	145.513	-37.6594	3	3	4	3	2.97949	2.77259	0.739017	0.665775	0.546508	0.656292	0.654083	0.6336	0.676967	3.12535	0.653177	214.447	38222.2	0	0	618.834	1132.99	2521.81	0	0	0	0	0
872	Great Beginnings Curlewis	Centre-Based Care	148 - 156 Jetty Road	CURLEWIS	VIC	3222	93	Meeting NQS	WT	Yes	No	No	4	144.553	-38.1699	3	3	3	3	3.36663	3.1554	0.475779	0.4519	0.492021	0.465231	0.430824	0.417871	0.409183	3.08701	0.448973	7243.22	23811.5	0	0	0	0	0	0	0	0	0	0
873	Haig Avenue Preschool	Centre-Based Care	Haig Avenue	HEALESVILLE	VIC	3777	29	Meeting NQS	EXD	No	No	No	8	145.513	-37.6595	3	3	4	3	2.97949	2.77259	0.7867	0.70605	0.5625	0.67905	0.6408	0.6962	0.7399	3.12535	0.687314	158.345	38166.5	0	0	693.199	1143.87	2494.04	0	0	0	0	0
874	Chum Creek Primary School OSHC	Centre-Based Care	705 Chum Creek Road	CHUM CREEK	VIC	3777	15	Meeting NQS	MT	No	No	Yes	7	145.498	-37.645	3	3	4	3	3.28117	3.14811	0.725376	0.696336	0.656745	0.673612	0.690667	0.707181	0.693814	3.23821	0.691962	2121.81	38002.5	0	0	0	0	0	0	0	0	0	0
875	Karri Kids Child Care	Centre-Based Care	79 Zamia Street	NORTHCLIFFE	WA	6262	19	Meeting NQS	MT	Yes	No	Yes	3	116.124	-34.6327	2	2	2	2	2.02497	1.96329	0.711578	0.679029	0.704871	0.698381	0.714462	0.730397	0.706678	1.99804	0.706485	59.3134	270842	0	285.629	856.935	1132.28	2249.52	0	0	0	0	0
876	Northern Rivers Family Day Care	Family Day Care	150 Laurel Ave	LISMORE	NSW	2480	0	Working Towards NQS	WT	No	No	No	8	153.29	-28.8082	4	4	4	4	4.1918	4.46467	0.69812	0.69984	0.74786	0.70886	0.70046	0.74188	0.62688	4.10941	0.703414	752.065	22903.8	0	0	0	0	3815.31	0	0	0	0	0
877	Boolarra Kindergarten	Centre-Based Care	28 Church Street	BOOLARRA	VIC	3870	33	Meeting NQS	EXD	No	No	No	8	146.273	-38.3816	3	3	4	3	3.01567	2.80541	0.721613	0.758964	0.687249	0.775267	0.689028	0.737039	0.733025	3.13685	0.728884	7518.13	23529.6	0	0	0	0	0	0	0	0	0	0
878	Port Explorers	Centre-Based Care	336 Port Douglas Road	PORT DOUGLAS	QLD	4877	69	Meeting NQS	MT	Yes	No	No	4	145.466	-16.5171	3	3	3	3	2.56288	3.49913	0.604857	0.582559	0.643641	0.62751	0.541855	0.639931	0.616503	3.01033	0.608122	1203.79	59240.7	0	0	0	0	0	0	0	0	0	0
879	Moonie State School Kindergarten	Centre-Based Care	Moonie State School, 11305 Moonie Hwy	MOONIE	QLD	4406	8		NA	No	Yes	No	6	150.373	-27.7141	3	3	2	3	3.15476	3.37463	0.319925	0.290182	0.295918	0.287402	0.356921	0.389814	0.336866	2.92157	0.32529	61.8076	166721	0	155.901	664.172	1069.86	2471.94	0	0	0	0	0
880	Toodyay Early Learning Centre	Centre-Based Care	2 Settlers Rdge	TOODYAY	WA	6566	38		NA	Yes	No	No	4	116.461	-31.5448	3	3	4	3	2.48382	2.55556	0.308411	0.303684	0.307064	0.335258	0.406669	0.367411	0.325084	3.00656	0.336226	763.826	50567.3	0	0	0	0	387.308	0	0	0	0	0
881	Kelly Club OSHC Portarlington Primary School	Centre-Based Care	Newcombe Street	PORTARLINGTON	VIC	3223	30	Working Towards NQS	WT	No	No	Yes	7	144.659	-38.1158	3	3	3	3	3.26268	2.9997	0.279077	0.246132	0.273454	0.245439	0.284967	0.260096	0.263223	3.04373	0.264627	20139.1	23395.9	0	0	0	0	0	0	0	0	0	0
882	Steel Street Children's Centre	Centre-Based Care	42 Maroondah Highway	HEALESVILLE	VIC	3777	90	Meeting NQS	MT	Yes	No	No	4	145.514	-37.6653	3	3	4	3	2.97949	2.77259	0.677412	0.609782	0.527376	0.617782	0.602776	0.625112	0.643753	3.12535	0.614856	71.5785	37822.4	0	129.375	723.203	977.473	2008.94	0	0	0	0	0
883	Katamatite and District Multipurpose Children's Centre	Centre-Based Care	Brahe Street and Currajong Avenue	KATAMATITE	VIC	3649	21	Exceeding NQS	EXD	No	Yes	No	6	145.686	-36.0775	3	3	3	3	3.19567	3.37501	0.386667	0.386517	0.4341	0.345466	0.359169	0.35541	0.287374	3.09511	0.364958	14916.3	70651.3	0	0	0	0	0	0	0	0	0	0
884	The Friends Long Day Child Care Centre	Centre-Based Care	St Vincents Hospital Lismore, 20 Dalley Street	LISMORE	NSW	2480	39	Meeting NQS	MT	Yes	No	No	4	153.287	-28.8203	4	4	4	4	4.1918	4.46467	0.619673	0.612962	0.673265	0.693742	0.648281	0.6481	0.542658	4.10941	0.634097	600.343	22104.7	0	0	0	0	3004.64	0	0	0	0	0
885	Loxton North Kindergarten	Centre-Based Care	Balfour-Ogilvy Road	LOXTON NORTH	SA	5333	30	Exceeding NQS	EXD	No	Yes	No	6	140.627	-34.4166	3	3	3	3	2.43682	2.50564	0.412398	0.440715	0.38102	0.39682	0.449843	0.42587	0.37317	2.82374	0.411405	3315.61	177955	0	0	0	0	0	0	0	0	0	0
886	Melrose Outreach Preschool	Centre-Based Care	29 Stuart Street	MELROSE	SA	5483	19	Meeting NQS	MT	No	No	No	8	138.189	-32.8224	3	4	3	4	3.17454	3.40641	0.352035	0.383568	0.408547	0.373877	0.47776	0.371019	0.342228	3.43016	0.387005	118.44	240531	0	0	671.675	973.453	2643.01	0	0	0	0	0
887	Clifton Springs Primary School Outside School Hours Care	Centre-Based Care	80 -118 Jetty Road	CLIFTON SPRINGS	VIC	3222	93	Meeting NQS	MT	No	No	Yes	7	144.554	-38.1644	3	3	3	3	3.36663	3.1554	0.362125	0.32204	0.33699	0.375575	0.39118	0.417685	0.374665	3.08701	0.368609	7941.65	23189.4	0	0	0	0	0	0	0	0	0	0
888	C&K Port Douglas Community Kindergarten	Centre-Based Care	4 Endeavour Street	PORT DOUGLAS	QLD	4877	24	Meeting NQS	MT	No	No	No	8	145.46	-16.5249	3	3	3	3	2.56288	3.49913	0.706354	0.763159	0.73943	0.782095	0.702619	0.727538	0.641027	3.01033	0.723175	144.19	58821.8	0	0	622.531	1283.19	2512.57	0	0	0	0	0
889	Port Explorers After School Care	Centre-Based Care	Port Douglas State School, 4 Endeavour St	PORT DOUGLAS	QLD	4877	45	Working Towards NQS	WT	No	No	Yes	7	145.461	-16.5248	3	3	3	3	2.56288	3.49913	NA	NA	NA	NA	NA	NA	NA	3.01033	NA	197.137	58795.6	0	0	554.865	1255.83	2480.23	0	0	0	0	0
890	Hunter Mobile Preschool - Vacy OSHC	Centre-Based Care	Vacy Public School, 786 Gresford Road	VACY	NSW	2421	40	Working Towards NQS	WT	No	No	Yes	7	151.577	-32.5422	3	3	3	4	3.80663	3.70067	0.748483	0.697246	0.756754	0.768147	0.61071	0.688819	0.654007	3.41788	0.703452	26565.6	28582.6	0	0	0	0	0	0	0	0	0	0
891	Rainbow Region Kids Lismore	Centre-Based Care	Pound Street	LISMORE	NSW	2480	100	Meeting NQS	MT	No	No	Yes	7	153.292	-28.815	4	4	4	4	4.1918	4.46467	0.697678	0.689178	0.695456	0.743522	0.6981	0.690811	0.619167	4.10941	0.690559	144.059	22143.5	0	0	1081.55	1836.07	3552.98	0	0	0	0	0
892	Goodstart Early Learning Woodford	Centre-Based Care	16-22 Kropp Road	WOODFORD	QLD	4514	72	Meeting NQS	MT	Yes	No	Yes	3	152.775	-26.9523	3	3	2	3	3.22781	3.90079	0.668808	0.693825	0.717193	0.677417	0.696102	0.695393	0.703568	3.02143	0.693187	3392.4	23063.8	0	0	0	0	0	0	0	0	0	0
893	Clifton Springs Preschool	Centre-Based Care	21a Central Road	CLIFTON SPRINGS	VIC	3222	33	Meeting NQS	EXD	No	No	No	8	144.561	-38.1597	3	3	3	3	3.36663	3.1554	0.351357	0.171995	0.188019	0.292224	0.278886	0.261676	0.416871	3.08701	0.280147	8964.88	23043.2	0	0	0	0	0	0	0	0	0	0
894	Portarlington Preschool Centre	Centre-Based Care	88 Newcombe Street	PORTARLINGTON	VIC	3223	53	Meeting NQS	MT	No	No	No	8	144.654	-38.1153	3	3	3	3	3.26268	2.9997	0.220618	0.218335	0.259071	0.286247	0.224235	0.255235	0.234082	3.04373	0.242546	19865.1	23011	0	0	0	0	0	0	0	0	0	0
895	Camp Australia - Barwon Heads Primary School OSHC	Centre-Based Care	Golf Links Road	BARWON HEADS	VIC	3227	30	Meeting NQS	MT	No	No	Yes	7	144.487	-38.2805	3	3	4	3	3.685	3.35946	0.412452	0.354621	0.500647	0.434998	0.422569	0.336493	0.262379	3.34074	0.389166	9748.39	22885.4	0	0	0	0	0	0	0	0	0	0
896	Paisley Park Early Learning Centre Tinana	Centre-Based Care	18 Woongool Road	TINANA	QLD	4650	66	Meeting NQS	MT	Yes	No	Yes	3	152.68	-25.5509	4	4	3	4	3.68311	4.09199	0.586926	0.51596	0.601229	0.560002	0.578036	0.613709	0.578598	3.79585	0.576351	195.585	86747.8	0	0	536.043	912.021	2121.83	0	0	0	0	0
897	Strathalbyn Kindergarten	Centre-Based Care	9 Coronation Road	STRATHALBYN	SA	5255	45	Meeting NQS	MT	No	No	No	8	138.886	-35.2603	3	3	3	3	2.35068	2.45976	0.366654	0.439492	0.367341	0.412658	0.483024	0.400478	0.352831	2.80174	0.403211	350.236	22751.4	0	0	218.966	797.606	2429.68	0	0	0	0	0
898	Manildra Preschool Early Learning Centre	Centre-Based Care	63-65 Cudal St	MANILDRA	NSW	2865	20		NA	No	No	No	8	148.696	-33.1851	2	2	2	2	3.7206	3.53117	0.354284	0.441804	0.506175	0.40107	0.4581	0.46634	0.434842	2.54196	0.437517	14046.7	211399	0	0	0	0	0	0	0	0	0	0
899	Lismore Heights Outside School Hours Care	Centre-Based Care	Lismore Heights Public School, 195 High St	LISMORE HEIGHTS	NSW	2480	20	Meeting NQS	MT	No	No	Yes	7	153.301	-28.8066	3	3	3	3	3.72013	3.937	0.687519	0.692041	0.727494	0.753663	0.718409	0.716063	0.59085	3.27619	0.698005	562.769	22197.4	0	0	0	0	2310.43	0	0	0	0	0
900	Valkyrie State School Kindergarten	Centre-Based Care	Valkyrie State School, Fitzroy Development Road	VALKYRIE	QLD	4742	16	Working Towards NQS	WT	No	Yes	No	6	148.58	-22.0598	3	3	2	3	2.73354	3.34986	0.573648	0.599236	0.597845	0.510181	0.510364	0.624391	0.560571	2.84723	0.568034	42015.9	381699	0	0	0	0	0	0	0	0	0	0
901	Alekarenge Preschool	Centre-Based Care	Ali Curung	ALI CURUNG	NT	872	22	Exceeding NQS	EXD	No	No	No	8	134.405	-21.0035	10	9	8	8	5.69688	5.55681	0.254444	0.272165	0.288614	0.313812	0.360904	0.248349	0.192321	7.70895	0.275801	233210	1.34678e+06	0	0	0	0	0	0	0	0	0	0
902	Bop Bop Karrong Barwon Heads (Kornoo)	Centre-Based Care	2D Geelong Rd	BARWON HEADS	VIC	3227	99	Meeting NQS	EXD	Yes	No	No	4	144.489	-38.2726	3	3	4	3	3.685	3.35946	0.472991	0.467078	0.557887	0.458384	0.516941	0.463938	0.42195	3.34074	0.479881	8719.74	22510.3	0	0	0	0	0	0	0	0	0	0
903	Beacon Point Preschool	Centre-Based Care	49-55 Centaurus Avenue	CLIFTON SPRINGS	VIC	3222	34	Meeting NQS	EXD	No	No	No	8	144.575	-38.1487	3	3	3	3	3.36663	3.1554	0.215565	0.160031	0.159028	0.180848	0.179772	0.184535	0.157607	3.08701	0.17677	11107.6	22472.6	0	0	0	0	0	0	0	0	0	0
904	Lancefield Early Education Centre	Centre-Based Care	2 Gwen Place	LANCEFIELD	VIC	3435	45	Meeting NQS	WT	Yes	No	No	4	144.74	-37.2772	2	3	3	3	2.71663	2.54366	0.62315	0.457874	0.374221	0.53029	0.528432	0.507076	0.474815	2.71005	0.499408	21034.2	22421.8	0	0	0	0	0	0	0	0	0	0
905	Helping Hands Wyrallah Road	Centre-Based Care	Wyrallah Road Public School, 152 Nielson St	EAST LISMORE	NSW	2480	74	Exceeding NQS	MT	No	No	Yes	7	153.293	-28.8306	4	4	4	4	4.1918	4.46467	0.706871	0.71684	0.752173	0.770242	0.749516	0.74224	0.661867	4.10941	0.728536	1786.64	20807.1	0	0	0	0	0	0	0	0	0	0
906	Warren Shire Council Vacation Care	Centre-Based Care	Warren Sporting & Cultural Centre, Udora Rd, Victoria Oval	WARREN	NSW	2824	30	Working Towards NQS	WT	No	No	No	8	147.837	-31.6998	3	3	3	2	4.36255	5.32988	0.348055	0.441795	0.447153	0.458032	0.402343	0.401557	0.339362	3.44874	0.405471	75611.6	401434	0	0	0	0	0	0	0	0	0	0
907	Mitchell EEC	Centre-Based Care	105 Cambridge St	MITCHELL	QLD	4465	29	Exceeding NQS	EXD	Yes	No	No	4	147.812	-26.3038	3	3	2	3	3.18303	3.46539	0.509526	0.475274	0.479296	0.518526	0.475411	0.478454	0.379549	2.9414	0.47372	15649.3	475275	0	0	0	0	0	0	0	0	0	0
908	C&K Woodford Community Kindergarten	Centre-Based Care	171 Archer Street	WOODFORD	QLD	4514	24	Exceeding NQS	EXD	No	Yes	No	6	152.781	-26.9603	3	3	2	3	3.22781	3.90079	0.720854	0.708349	0.743495	0.695092	0.707028	0.716036	0.716705	3.02143	0.715366	3798.47	22192.6	0	0	0	0	0	0	0	0	0	0
909	Tinana Pre-School and Kindergarten	Centre-Based Care	26 Walworth Street, Tinana	MARYBOROUGH	QLD	4650	25	Meeting NQS	EXD	No	No	No	8	152.671	-25.553	4	4	3	4	3.68311	4.09199	0.528529	0.504626	0.558138	0.505512	0.523441	0.557165	0.540332	3.79585	0.531106	314.174	86529.8	0	0	212.255	772.782	1907.43	0	0	0	0	0
910	Active OOSH Pacific Palms	Centre-Based Care	Pacific Palms Public School, 91 Boomerang Dr	BOOMERANG BEACH	NSW	2428	60	Working Towards NQS	WT	No	No	Yes	7	152.54	-32.341	3	3	3	3	3.95302	3.83821	0.614911	0.648102	0.658154	0.641219	0.557526	0.635512	0.622025	3.29854	0.62535	18361.5	22175.4	0	0	0	0	0	0	0	0	0	0
911	Moyhu & District Kindergarten	Centre-Based Care	Byrne Street	MOYHU	VIC	3732	28	Exceeding NQS	EXD	No	No	No	8	146.38	-36.5713	3	3	3	3	3.16652	3.07272	0.40101	0.371554	0.474715	0.477339	0.530597	0.430268	0.414286	3.03987	0.442824	24636.4	22166.9	0	0	0	0	0	0	0	0	0	0
912	Mount Nebo Combined School Care	Centre-Based Care	View Street	MOUNT NEBO	QLD	4520	30	Working Towards NQS	WT	No	No	Yes	7	152.785	-27.3963	3	3	2	3	3.38354	3.76138	0.827408	0.842995	0.859077	0.849184	0.856316	0.874733	0.852633	3.02415	0.851764	11627.6	22153.2	0	0	0	0	0	0	0	0	0	0
913	East Lismore Community Preschool	Centre-Based Care	24 Colleen Place	LISMORE	NSW	2480	50	Meeting NQS	MT	No	No	No	8	153.295	-28.8293	4	4	4	4	4.1918	4.46467	0.694312	0.69335	0.728375	0.756437	0.705175	0.71675	0.614437	4.10941	0.701263	1602.62	20729.3	0	0	0	0	0	0	0	0	0	0
914	Cabonne After School Hours Care Service Manildra	Centre-Based Care	Manildra Public School, 2100 Packham Dr	MANILDRA	NSW	2865	15		NA	No	No	Yes	7	148.701	-33.1839	3	2	3	2	3.74814	3.4581	0.367752	0.480957	0.505229	0.438629	0.465414	0.481671	0.472862	2.86771	0.458931	13919.8	211529	0	0	0	0	0	0	0	0	0	0
915	One Tree Len Taplin Children's Service	Centre-Based Care	Lot 2513 Dempster Street, Cooke Point	PORT HEDLAND	WA	6721	66	Exceeding NQS	EXD	Yes	No	No	4	118.837	-20.5366	7	7	8	8	6.13122	7.30643	0.235811	0.279233	0.19643	0.196118	0.245867	0.285409	0.187305	7.23961	0.23231	20760.7	1.39536e+06	0	0	0	0	0	0	0	0	0	0
916	YMCA Port Hedland Early Learning Centre	Centre-Based Care	Cnr Keesing & Dempster Streets	PORT HEDLAND	WA	6721	92	Exceeding NQS	EXD	Yes	No	No	4	118.837	-20.5366	7	7	8	8	6.13122	7.30643	NA	NA	NA	NA	NA	NA	NA	7.23961	NA	20760.7	1.39536e+06	0	0	0	0	0	0	0	0	0	0
917	Romsey Early Education Centre	Centre-Based Care	10 Ewing Drive	ROMSEY	VIC	3434	40	Meeting NQS	MT	Yes	No	No	4	144.749	-37.3593	2	3	3	3	2.71406	2.60784	0.616744	0.466854	0.429842	0.606719	0.510053	0.535593	0.510918	2.72032	0.525246	23299.1	22070.8	0	0	0	0	0	0	0	0	0	0
918	Blinky's Corner Child Care Centre	Centre-Based Care	94 Military Road	LISMORE	NSW	2480	71	Meeting NQS	MT	Yes	No	No	4	153.299	-28.8219	4	4	4	4	4.1918	4.46467	0.699594	0.672435	0.735447	0.763888	0.735288	0.689471	0.596876	4.10941	0.699	798.883	20952.5	0	0	0	0	604.483	0	0	0	0	0
919	St Andrews Primary School Outside School Hours Care	Centre-Based Care	Caledonia Street	ST ANDREWS	VIC	3761	15	Meeting NQS	WT	No	No	Yes	7	145.275	-37.5997	3	3	3	3	2.93323	2.73285	0.633896	0.612326	0.558488	0.596551	0.581532	0.61704	0.601449	2.94435	0.600183	13215.2	24157.4	0	0	0	0	0	0	0	0	0	0
920	Warren Pre School Kindergarten	Centre-Based Care	Warren Pre School, 36 Chester St	WARREN	NSW	2824	60	Meeting NQS	MT	No	No	No	8	147.834	-31.7015	3	3	3	2	4.27565	5.36202	0.31671	0.41785	0.42374	0.47745	0.40495	0.39834	0.33213	3.43961	0.395881	75371.2	401657	0	0	0	0	0	0	0	0	0	0
921	Little Possums Childcare and Early Learning Centre	Centre-Based Care	55 Chester St	WARREN	NSW	2824	46	Meeting NQS	MT	Yes	No	No	4	147.835	-31.7025	3	3	3	2	4.27565	5.36202	0.401625	0.4784	0.4615	0.4766	0.46665	0.459325	0.40815	3.43961	0.450321	75501.5	401521	0	0	0	0	0	0	0	0	0	0
922	Southern Cross University Children's Centre	Centre-Based Care	Rifle Range Road	LISMORE	NSW	2480	39	Meeting NQS	MT	Yes	No	No	4	153.303	-28.8197	3	3	3	3	3.72013	3.937	0.7277	0.740214	0.755257	0.803271	0.7575	0.763686	0.654929	3.27619	0.743222	828.905	20879.7	0	0	0	0	521.937	0	0	0	0	0
923	Kidzone OSHC - Romsey	Centre-Based Care	7 Mitchell Crt	ROMSEY	VIC	3434	45	Exceeding NQS	EXD	No	No	Yes	7	144.747	-37.3537	2	3	3	3	2.71406	2.60784	0.593952	0.489443	0.46957	0.597296	0.553939	0.558891	0.529926	2.72032	0.54186	23339.9	21733.8	0	0	0	0	0	0	0	0	0	0
924	Strathalbyn Children's Centre	Centre-Based Care	1A Burkett Drive	STRATHALBYN	SA	5255	60	Meeting NQS	MT	Yes	No	No	4	138.906	-35.259	3	3	3	3	2.36743	2.54921	0.335991	0.400454	0.341853	0.374007	0.444042	0.387098	0.359044	2.81944	0.377498	304.687	21698.6	0	0	419.24	829.79	2488.18	0	0	0	0	0
925	Strathalbyn Kindergarten:Outreach	Centre-Based Care	1A Burkett Drive	STRATHALBYN	SA	5255	30	Meeting NQS	MT	No	No	No	8	138.906	-35.259	3	3	3	3	2.36743	2.54921	NA	NA	NA	NA	NA	NA	NA	2.81944	NA	304.687	21698.6	0	0	419.24	829.79	2488.18	0	0	0	0	0
926	Jarjum Pre school	Centre-Based Care	4 Rifle Range Road	LISMORE	NSW	2480	20	Meeting NQS	WT	No	No	No	8	153.302	-28.8223	3	3	3	3	3.72013	3.937	0.66895	0.6748	0.69435	0.7497	0.695475	0.670325	0.59795	3.27619	0.678793	1025.72	20680.6	0	0	0	0	0	0	0	0	0	0
927	Cire Outside School Hours Care Woori Yallock	Centre-Based Care	1360 Healesville-Koo Wee Rup Road	WOORI YALLOCK	VIC	3139	45	Meeting NQS	MT	No	No	Yes	7	145.533	-37.7773	3	3	4	3	3.16261	2.86816	0.6917	0.621608	0.554975	0.619013	0.607879	0.650207	0.656236	3.1718	0.628803	426.532	34313.2	0	0	0	678.643	1993.86	0	0	0	0	0
928	Tyndale Christian School Strathalbyn E.L.C.	Centre-Based Care	2 Chapel St	STRATHALBYN	SA	5255	65	Meeting NQS	MT	Yes	Yes	Yes	1	138.896	-35.2552	3	3	3	3	2.35068	2.45976	0.34855	0.4093	0.362719	0.386887	0.481981	0.40595	0.368781	2.80174	0.394881	30.8304	21631.7	66.1601	189.246	731.018	1405.72	3858.39	0	0	0	0	0
929	Lancefield Kindergarten	Centre-Based Care	16 Dunsford Street	LANCEFIELD	VIC	3435	25	Meeting NQS	MT	No	No	No	8	144.733	-37.278	2	3	3	3	2.71663	2.54366	0.578995	0.451745	0.408995	0.558159	0.553455	0.515023	0.481573	2.71005	0.506849	21708.8	21621.6	0	0	0	0	0	0	0	0	0	0
930	Country Children's Early Learning	Family Day Care	84 Lute Street	GUNDAROO	NSW	2620	0	Meeting NQS	MT	No	No	No	8	149.145	-35.5143	2	3	3	2	3.4139	3.66834	0.55951	0.48265	0.645736	0.492076	0.520076	0.521179	0.464022	2.84704	0.526464	317.243	21463.8	0	0	366.78	774.223	1939.69	0	0	0	0	0
931	Country Bumpkins Early Learning Centre	Centre-Based Care	18 Victoria Street	SUTTON	NSW	2620	30	Meeting NQS	MT	Yes	No	No	4	149.145	-35.5143	2	3	3	2	3.4139	3.66834	NA	NA	NA	NA	NA	NA	NA	2.84704	NA	317.243	21463.8	0	0	366.78	774.223	1939.69	0	0	0	0	0
932	Gundaroo Outside School Hours Care Centre (GOSH)	Centre-Based Care	Gundaroo Public School, Lot Street	GUNDAROO	NSW	2620	40	Meeting NQS	MT	No	No	Yes	7	149.145	-35.5143	2	3	3	2	3.4139	3.66834	NA	NA	NA	NA	NA	NA	NA	2.84704	NA	317.243	21463.8	0	0	366.78	774.223	1939.69	0	0	0	0	0
933	YMCA Sutton Outside School Hours Care	Centre-Based Care	Sutton Public School, Bywong Street	SUTTON	NSW	2620	66	Meeting NQS	MT	No	No	Yes	7	149.145	-35.5143	2	3	3	2	3.4139	3.66834	NA	NA	NA	NA	NA	NA	NA	2.84704	NA	317.243	21463.8	0	0	366.78	774.223	1939.69	0	0	0	0	0
934	Maroota Out of School Hours	Centre-Based Care	Maroota Public School, 4540 Old Northern Rd	MAROOTA	NSW	2756	22	Working Towards NQS	WT	No	No	Yes	7	150.994	-33.4552	4	3	3	3	4.07515	3.92013	0.556528	0.526614	0.567091	0.546893	0.501645	0.500566	0.544314	3.49921	0.534807	74.6536	21424.9	0	134.723	706.891	996.716	2417.92	0	0	0	0	0
935	Romsey Kindergarten	Centre-Based Care	32-48 Main Street	ROMSEY	VIC	3434	64	Meeting NQS	MT	No	No	No	8	144.744	-37.355	2	3	3	3	2.71406	2.60784	0.581588	0.461487	0.472788	0.575887	0.512012	0.538563	0.492225	2.72032	0.519221	23708.4	21417.7	0	0	0	0	0	0	0	0	0	0
936	PCYC Mackay - Alligator Creek SAC	Centre-Based Care	50 Grasstree Rd	ALLIGATOR CREEK	QLD	4740	45	Meeting NQS	WT	No	No	Yes	7	149.211	-21.3281	3	3	3	3	2.71607	3.14836	0.708292	0.771864	0.776917	0.705832	0.756766	0.757229	0.733117	2.97741	0.744288	11339.5	360459	0	0	0	0	0	0	0	0	0	0
937	Bunyip Preschool Harden	Centre-Based Care	48 Binalong Street	HARDEN	NSW	2587	76	Exceeding NQS	EXD	Yes	No	Yes	3	148.361	-34.554	3	3	3	2	3.42914	3.36757	0.339063	0.368232	0.470508	0.473702	0.498744	0.471222	0.448864	2.96612	0.438619	199.797	35267.4	0	0	609.403	918.003	1960.8	0	0	0	0	0
938	Shine Bright Axedale Kindergarten	Centre-Based Care	High Street	AXEDALE	VIC	3551	21	Meeting NQS	MT	No	No	No	8	144.504	-36.7878	2	3	3	3	2.77171	2.66445	0.386347	0.361342	0.419375	0.413132	0.425733	0.405721	0.395372	2.73936	0.401003	21.8913	34512.1	74.5446	191.353	741.151	997.774	2054.31	0	0	0	0	0
939	Only About Children Woori Yallock	Centre-Based Care	7-13 Symes Road	WOORI YALLOCK	VIC	3139	75	Meeting NQS	MT	Yes	No	No	4	145.53	-37.7773	3	3	4	3	3.16261	2.86816	0.74699	0.62135	0.55357	0.67537	0.5849	0.66323	0.69567	3.1718	0.648726	323.251	33990.4	0	0	311.23	744.846	2093.59	0	0	0	0	0
940	Woady Yaloak Kindergarten	Centre-Based Care	25 Pitfield Road	SCARSDALE	VIC	3351	27	Meeting NQS	MT	No	No	No	8	143.655	-37.6711	2	3	3	3	2.36522	2.22109	0.672069	0.505619	0.473648	0.583931	0.66254	0.568345	0.622826	2.59772	0.58414	262.576	27142.7	0	0	509.397	796.129	1851.95	0	0	0	0	0
941	Goomboorian Playalong Activity Centre	Centre-Based Care	9 Wilsons Pocket Road	GOOMBOORIAN	QLD	4570	35	Meeting NQS	EXD	Yes	No	No	4	152.776	-26.0885	2	3	2	3	2.85525	3.51763	0.7519	0.785893	0.783503	0.815738	0.761626	0.764747	0.703607	2.72881	0.766716	95.86	21975.1	0	51.6006	598.592	932.415	1962.94	0	0	0	0	0
942	Harden Outside of School Hours Care	Centre-Based Care	Murrumburrah Public School, 191-217 Albury St	MURRUMBURRAH	NSW	2587	27	Meeting NQS	WT	No	No	Yes	7	148.36	-34.5518	3	3	3	2	3.42914	3.36757	0.30218	0.36486	0.46718	0.49796	0.57433	0.54073	0.50806	2.96612	0.465043	53.6115	35558.5	0	168.42	719.324	993.817	1996.77	0	0	0	0	0
943	Burrumbuttock Preschool	Centre-Based Care	Lutheran Church Hall, Howlong Road	BURRUMBUTTOCK	NSW	2642	20	Meeting NQS	MT	No	No	No	8	146.805	-35.8377	3	3	3	3	3.1438	3.2916	0.317952	0.355052	0.537349	0.451944	0.415954	0.426061	0.33177	3.07257	0.405155	24533	25367.3	0	0	0	0	0	0	0	0	0	0
944	Schools Out Lancefield	Centre-Based Care	Lancefield Primary School, 80 High St	LANCEFIELD	VIC	3435	60		NA	No	No	Yes	7	144.727	-37.2747	2	3	3	3	2.71663	2.54366	0.622744	0.430233	0.357881	0.632919	0.5439	0.517307	0.493093	2.71005	0.514011	21979.8	21072.1	0	0	0	0	0	0	0	0	0	0
945	Woori Yallock Kindergarten	Centre-Based Care	Symes Road	WOORI YALLOCK	VIC	3139	29	Exceeding NQS	EXD	No	No	No	8	145.527	-37.7772	3	3	4	3	3.16261	2.86816	0.751582	0.660373	0.565764	0.694364	0.579936	0.698755	0.700227	3.1718	0.664429	266.047	33680.2	0	0	713.797	1005.77	2099.04	0	0	0	0	0
946	YMCA Eastern Fleurieu School OSHC	Centre-Based Care	34 East St	STRATHALBYN	SA	5255	45	Meeting NQS	MT	No	No	Yes	7	138.898	-35.2502	3	3	3	3	2.35068	2.45976	0.340125	0.43741	0.347335	0.390985	0.49282	0.39422	0.363515	2.80174	0.395201	353.638	20944.8	0	0	197.42	1125.46	2291.74	0	0	0	0	0
947	Greta Valley Primary School O.S.H.C	Centre-Based Care	Greta Valley Primary School, 2376 Wangaratta-Kilfeera Road	GRETA SOUTH	VIC	3675	15	Meeting NQS	MT	No	No	Yes	7	146.236	-36.6182	3	3	3	3	3.02061	2.7877	0.437357	0.407509	0.422254	0.480262	0.49308	0.453729	0.397059	2.96805	0.441607	29793.2	20850.8	0	0	0	0	0	0	0	0	0	0
948	Beechmont State School P & C Assn. Outside School Hours Care	Centre-Based Care	1922 Beechmont Road	BEECHMONT	QLD	4211	50	Working Towards NQS	WT	No	No	Yes	7	153.186	-28.1244	3	3	3	3	3.46242	3.76784	0.780112	0.741284	0.837621	0.7578	0.809352	0.771928	0.73059	3.20504	0.775527	12510.3	20825.2	0	0	0	0	0	0	0	0	0	0
949	Heyfield Kindergarten	Centre-Based Care	3 Gordon Street	HEYFIELD	VIC	3858	30	Meeting NQS	EXD	No	No	No	8	146.791	-37.9821	3	3	4	3	3.4303	3.26314	0.483119	0.501373	0.523058	0.535329	0.510331	0.495747	0.392388	3.28224	0.491621	57850.6	49927.9	0	0	0	0	0	0	0	0	0	0
950	Mountain Before & After School Care Inc.	Centre-Based Care	Kulnura Public School, 9 Williams Road	KULNURA	NSW	2250	20	Working Towards NQS	WT	No	No	Yes	7	151.216	-33.2323	3	3	3	4	4.10175	4.03299	0.741847	0.717741	0.767605	0.753405	0.715339	0.703676	0.737732	3.52246	0.733907	22472.5	20789.7	0	0	0	0	0	0	0	0	0	0
951	Clunes & District Preschool Centre	Centre-Based Care	109 Fraser Street	CLUNES	VIC	3370	25	Exceeding NQS	EXD	No	No	No	8	143.789	-37.2974	2	3	3	3	2.33601	2.19602	0.478926	0.359458	0.426732	0.473186	0.492995	0.406882	0.472786	2.58867	0.444424	16822.4	26400.1	0	0	0	0	0	0	0	0	0	0
952	YMCA Wonthaggi Aquatic & Leisure Centre Vacation Care	Centre-Based Care	41 Wentworth Road	WONTHAGGI	VIC	3995	30	Exceeding NQS	EXD	No	No	No	8	145.599	-38.5998	3	3	4	3	3.19709	3.02232	0.538907	0.522954	0.485066	0.569003	0.509022	0.511988	0.540654	3.20323	0.525371	716.005	70491	0	0	0	0	2469.52	0	0	0	0	0
953	Goodstart Early Learning Bongaree	Centre-Based Care	44 First Avenue	BONGAREE	QLD	4507	57	Exceeding NQS	EXD	Yes	No	No	4	153.163	-27.0841	3	3	3	3	3.51361	3.99473	0.220432	0.234354	0.225137	0.189841	0.144669	0.103692	0.286575	3.25139	0.200671	2596.59	20753	0	0	0	0	0	0	0	0	0	0
954	Drysdale Street Kindergarten Wonthaggi	Centre-Based Care	27 Drysdale Street	WONTHAGGI	VIC	3995	27	Exceeding NQS	EXD	No	No	No	8	145.587	-38.6094	3	3	4	3	3.049	2.88967	0.588533	0.542212	0.525896	0.566667	0.543404	0.536771	0.541673	3.15644	0.549308	885.269	72351.7	0	0	0	0	475.818	0	0	0	0	0
955	Bribie Island Helping Hands Network	Centre-Based Care	Bribie Island State School, 31-63 First Ave	BRIBIE ISLAND	QLD	4507	60		NA	No	No	Yes	7	153.163	-27.0826	3	3	3	3	3.51361	3.99473	0.3016	0.255914	0.241214	0.26	0.224357	0.253314	0.318971	3.25139	0.265053	2436.74	20735.4	0	0	0	0	0	0	0	0	0	0
956	Wonthaggi OSHClub	Centre-Based Care	Wonthaggi Primary School, 18 Billson St	WONTHAGGI	VIC	3995	100		NA	No	No	Yes	7	145.587	-38.6081	3	3	4	3	3.049	2.88967	0.6625	0.6483	0.6366	0.71875	0.68225	0.661675	0.65515	3.15644	0.666461	754.359	72173.1	0	0	0	0	862.985	0	0	0	0	0
957	Mallacoota Kindergarten	Centre-Based Care	25 Bucknall St	MALLACOOTA	VIC	3892	18		NA	No	No	No	8	149.754	-37.5605	2	2	3	3	3.19624	3.27131	0.625482	0.616649	0.638757	0.638628	0.599489	0.630744	0.612379	2.74459	0.623161	63953.6	310748	0	0	0	0	0	0	0	0	0	0
958	Goodstart Early Learning Leeton	Centre-Based Care	1 Brobenah Road	LEETON	NSW	2705	56	Meeting NQS	MT	Yes	No	No	4	146.407	-34.5442	2	3	3	3	3.37164	3.40833	0.384104	0.406382	0.385521	0.409698	0.417288	0.420253	0.367446	2.96333	0.39867	38823.7	173743	0	0	0	0	0	0	0	0	0	0
959	Cockatoo Kinder	Centre-Based Care	23 Bailey Road	COCKATOO	VIC	3781	28	Meeting NQS	MT	No	No	No	8	145.484	-37.935	3	3	4	3	3.03144	2.75759	0.729163	0.769652	0.757875	0.746627	0.738702	0.732062	0.716264	3.1315	0.741478	18049.9	20586.4	0	0	0	0	0	0	0	0	0	0
960	Bay Island Early Learning and Care	Centre-Based Care	172 High Central Road	MACLEAY ISLAND	QLD	4184	99	Working Towards NQS	WT	Yes	No	No	4	153.359	-27.6175	3	3	3	3	3.54499	3.911	0.520835	0.606977	0.487662	0.471157	0.489552	0.34487	0.542397	3.24266	0.494778	13490.1	20531.5	0	0	0	0	0	0	0	0	0	0
961	Eco Kids Early Learning Bribie Island	Centre-Based Care	13 Third Avenue	BRIBIE ISLAND	QLD	4507	50	Meeting NQS	MT	Yes	No	Yes	3	153.161	-27.0813	3	3	3	3	3.51361	3.99473	0.01433	-0.12305	-0.01935	0.03972	-0.03398	0.0184	-0.00848	3.25139	-0.0160586	2161.99	20466.7	0	0	0	0	0	0	0	0	0	0
962	Bribie Island Community Kindergarten	Centre-Based Care	30 Cotterill Avenue	BRIBIE ISLAND	QLD	4507	25	Exceeding NQS	EXD	No	No	No	8	153.161	-27.0778	3	3	3	3	3.51361	3.99473	0.23242	0.09044	0.270653	0.226787	0.269367	0.181287	0.302367	3.25139	0.22476	1785.14	20420.2	0	0	0	0	0	0	0	0	0	0
963	Brinkworth Primary and Early Childhood Centre	Centre-Based Care	Belling Street	BRINKWORTH	SA	5464	25	Exceeding NQS	EXD	No	No	No	8	138.405	-33.6891	3	4	3	3	2.89761	3.18208	0.1858	0.226086	0.208895	0.231036	0.252069	0.205566	0.182038	3.17995	0.21307	5615.35	123593	0	0	0	0	0	0	0	0	0	0
964	Birubi Point Community Preschool	Centre-Based Care	Fishermans Bay Rd	BIRUBI POINT	NSW	2316	24	Meeting NQS	MT	No	No	No	8	152.086	-32.7848	3	3	3	3	3.99016	3.78782	0.0694678	0.113434	0.201368	0.0777305	0.319251	0.254317	0.163593	3.29633	0.171309	2403.97	20157.3	0	0	0	0	0	0	0	0	0	0
965	McKenzie Street Children's Centre	Centre-Based Care	106-110 McKenzie Street	WONTHAGGI	VIC	3995	70	Meeting NQS	EXD	Yes	No	Yes	3	145.593	-38.5985	3	3	4	3	3.19709	3.02232	0.6464	0.627067	0.57935	0.683875	0.59055	0.59265	0.575958	3.20323	0.613693	59.982	70676.4	0	159.809	757.21	992.9	2075.02	0	0	0	0	0
966	Bexhill Outside School Hours Care	Centre-Based Care	Bexhill Public School, 12 Withers St	BEXHILL	NSW	2480	20	Meeting NQS	MT	No	No	Yes	7	153.346	-28.766	3	3	3	3	3.72048	3.92253	0.754284	0.746484	0.813709	0.835945	0.776976	0.770781	0.621209	3.27383	0.759913	117.887	20077.7	0	0	654.486	990.476	2273.4	0	0	0	0	0
967	Happy Haven OSHC Laura	Centre-Based Care	East Terrace	LAURA	SA	5480	30	Working Towards NQS	WT	No	No	Yes	7	138.304	-33.1847	3	4	3	3	3.07213	3.3841	0.260078	0.325776	0.272402	0.296534	0.322198	0.287703	0.271126	3.2427	0.290831	354.387	190976	0	0	103.422	1376	2816.56	0	0	0	0	0
968	Goonellabah Pre-School Incorporated	Centre-Based Care	20 Spring Avenue	GOONELLABAH	NSW	2480	48	Exceeding NQS	MT	No	No	No	8	153.321	-28.8203	3	3	3	3	3.72013	3.937	0.607985	0.620269	0.647527	0.714233	0.633507	0.635749	0.547511	3.27619	0.62954	379.948	19397.1	0	0	0	1090.07	3621.55	0	0	0	0	0
969	The Oak Seed Early Learning Centre Forster	Centre-Based Care	20 Kenrose St	FORSTER	NSW	2428	28	Meeting NQS	MT	Yes	No	No	4	152.524	-32.2106	3	3	3	3	3.86733	3.62633	0.665848	0.559325	0.555045	0.467625	0.496217	0.55431	0.45318	3.24894	0.535936	1232.82	19890.7	0	0	0	0	0	0	0	0	0	0
970	Cockatoo Primary School Council OSHC	Centre-Based Care	Gembrook Road	COCKATOO	VIC	3781	35	Meeting NQS	MT	No	No	Yes	7	145.495	-37.9378	3	3	4	3	3.03144	2.75759	0.703374	0.724454	0.718867	0.719254	0.729472	0.70701	0.688118	3.1315	0.712936	17972.3	19876.2	0	0	0	0	0	0	0	0	0	0
971	PCYC Gladstone School Age Care	Centre-Based Care	Gladstone PCYC, Yarroon Street	GLADSTONE	QLD	4680	60	Working Towards NQS	WT	No	No	Yes	7	151.251	-23.8441	6	6	5	6	4.55461	5.35048	0.287747	0.331422	0.332451	0.37058	0.346102	0.385703	0.331263	5.48418	0.340753	199.754	336302	0	0	1096.65	2043.62	5969.74	0	0	0	0	0
972	Watervale OSHC	Centre-Based Care	27 Main North Road	WATERVALE	SA	5452	15	Meeting NQS	WT	No	No	Yes	7	138.644	-33.9611	3	4	3	3	2.66888	2.76333	0.400975	0.458302	0.41478	0.408968	0.52551	0.384268	0.378871	3.07204	0.424525	155.662	81969.1	0	0	625.74	918.777	1969.88	0	0	0	0	0
973	Laura Preschool Centre	Centre-Based Care	6 Booyoolie Street	LAURA	SA	5480	30	Exceeding NQS	EXD	No	Yes	No	6	138.303	-33.1862	3	4	3	3	3.07213	3.3841	0.2422	0.31615	0.250937	0.274162	0.3561	0.27365	0.263087	3.2427	0.282327	220.323	190813	0	0	1006.05	1512.23	2900.17	0	0	0	0	0
974	Kingaroy Kindergarten	Centre-Based Care	5 North St	KINGAROY	QLD	4610	22	Meeting NQS	MT	No	No	No	8	151.83	-26.5344	2	2	2	2	3.06814	3.38643	0.565432	0.506067	0.574668	0.526772	0.512912	0.571025	0.399492	2.4091	0.522338	834.547	103312	0	0	0	0	1388.17	0	0	0	0	0
975	Out of School Hours Goonellabah Inc	Centre-Based Care	Goonellabah Public School, 595 Ballina Road	GOONELLABAH	NSW	2480	30	Working Towards NQS	WT	No	No	Yes	7	153.323	-28.8177	3	3	3	3	3.72013	3.937	0.735185	0.722338	0.799731	0.812808	0.753177	0.753854	0.631662	3.27619	0.744108	15.3536	19474.6	153.324	387.655	1365.76	2000.15	4108.95	0	0	0	0	0
976	White Road Kindergarten Wonthaggi	Centre-Based Care	136 White Road	WONTHAGGI	VIC	3995	70	Meeting NQS	MT	No	No	No	8	145.594	-38.5946	3	3	4	3	3.19709	3.02232	0.6791	0.6469	0.540508	0.734923	0.604785	0.627292	0.569277	3.20323	0.628969	188.516	70174.1	0	0	591.14	837.186	1856.42	0	0	0	0	0
977	Goodstart Early Learning Anna Bay	Centre-Based Care	6 Clark Street	ANNA BAY	NSW	2316	49	Meeting NQS	MT	Yes	No	No	4	152.097	-32.7787	3	3	3	3	3.99016	3.78782	0.703312	0.759609	0.748695	0.755153	0.770158	0.72113	0.694772	3.29633	0.736119	2313.46	19778.3	0	0	0	0	0	0	0	0	0	0
978	Coominya Before-After & Vacation Care	Centre-Based Care	Cnr Main and Corn Hill Street	COOMINYA	QLD	4311	39	Meeting NQS	MT	No	No	Yes	7	152.501	-27.392	3	3	2	3	3.48969	3.7323	0.552371	0.587022	0.693784	0.462221	0.6	0.668724	0.51315	3.037	0.582467	28172.3	26574.4	0	0	0	0	0	0	0	0	0	0
979	Glenreagh Preschool Incorporated	Centre-Based Care	17 Dorrigo Street	GLENREAGH	NSW	2450	20	Meeting NQS	MT	No	No	No	8	152.978	-30.0533	3	3	3	3	3.49783	3.73679	0.698529	0.69205	0.695995	0.714154	0.715084	0.727845	0.722936	3.20577	0.709513	33580.7	19733	0	0	0	0	0	0	0	0	0	0
980	Gladstone Kindergarten	Centre-Based Care	West Terrace	GLADSTONE	SA	5473	25	Exceeding NQS	EXD	No	Yes	No	6	138.352	-33.2675	3	4	4	3	3.19022	3.41463	0.254241	0.317857	0.291708	0.303407	0.332918	0.294616	0.268136	3.43414	0.294698	232.951	179023	0	0	542.648	1028.07	3788.49	0	0	0	0	0
981	C&K Canungra Community Kindergarten	Centre-Based Care	25 Kidston Street	CANUNGRA	QLD	4275	24	Exceeding NQS	EXD	No	No	No	8	153.163	-28.0188	3	3	3	3	3.37218	3.72822	0.714178	0.668748	0.770817	0.717031	0.738805	0.736784	0.624978	3.1834	0.710192	233.182	19761.9	0	0	547.803	1044.04	2178.9	0	0	0	0	0
982	Camp Australia - Canungra State School OSHC	Centre-Based Care	Christie Street	CANUNGRA	QLD	4275	45	Working Towards NQS	WT	No	No	Yes	7	153.164	-28.017	3	3	3	3	3.37218	3.72822	0.764711	0.745778	0.824622	0.756722	0.807422	0.807422	0.664122	3.1834	0.767257	6.69921	19675.8	88.2466	199.428	712.017	1111.66	2258.47	0	0	0	0	0
983	Kingaroy Childcare Centre	Centre-Based Care	261 Haly Street	KINGAROY	QLD	4610	74	Meeting NQS	MT	Yes	No	No	4	151.83	-26.5386	2	2	2	2	3.06814	3.38643	0.470544	0.443178	0.481778	0.460794	0.432261	0.478006	0.3469	2.4091	0.44478	675.619	103351	0	0	0	0	3116.02	0	0	0	0	0
984	Rushworth Kindergarten & Child Care	Centre-Based Care	32 Esmonde Street	RUSHWORTH	VIC	3612	38	Meeting NQS	MT	No	No	No	8	145.015	-36.5881	3	3	3	3	2.76796	2.86315	0.423607	0.428493	0.449795	0.461192	0.510653	0.46178	0.418248	2.93852	0.450538	40304.9	26236.1	0	0	0	0	0	0	0	0	0	0
985	Cockatoo Community Childcare Centre	Centre-Based Care	75-77 Pakenham Road	COCKATOO	VIC	3781	53	Meeting NQS	MT	Yes	No	No	4	145.493	-37.94	3	3	4	3	3.03144	2.75759	0.7097	0.7466	0.747933	0.7114	0.734278	0.708589	0.6907	3.1315	0.721314	17595.7	19660	0	0	0	0	0	0	0	0	0	0
986	Goodstart Early Learning Maleny	Centre-Based Care	4 Walkers Drive	MALENY	QLD	4552	74	Meeting NQS	MT	Yes	No	No	4	152.852	-26.7692	3	3	2	3	3.12601	3.88947	0.762669	0.751595	0.795802	0.727457	0.746057	0.730846	0.744482	3.00258	0.751273	1029.45	19654.3	0	0	0	0	0	0	0	0	0	0
987	Charles Conder Primary School - Tharwa Preschool Unit	Centre-Based Care	Pre-School, 8 North St	THARWA	ACT	2620	22	Exceeding NQS	EXD	No	Yes	No	6	149.07	-35.5174	2	3	3	2	3.23911	3.2195	0.603441	0.512013	0.613128	0.525793	0.580666	0.546156	0.491785	2.7431	0.553283	7964.47	19571.8	0	0	0	0	0	0	0	0	0	0
988	Stepping Stones Child Care Centre	Centre-Based Care	26 Bramston Street	GLADSTONE	QLD	4680	57	Meeting NQS	MT	Yes	No	No	4	151.258	-23.8448	6	6	5	6	4.55461	5.35048	0.319769	0.347083	0.372279	0.384059	0.367755	0.390397	0.360162	5.48418	0.363072	351.979	335841	0	0	0	1650.12	5144.38	0	0	0	0	0
989	Mother Kate's Early Learning Centre	Centre-Based Care	25 McCord Street	WONDAI	QLD	4606	63	Meeting NQS	MT	Yes	No	No	4	151.879	-26.3206	2	3	2	2	2.79309	3.31521	0.586477	0.527689	0.594553	0.593482	0.562596	0.594058	0.473116	2.51805	0.56171	721.691	92501.6	0	0	0	0	875.832	0	0	0	0	0
990	C&K Maleny Community Kindergarten	Centre-Based Care	15 Cedar Street	MALENY	QLD	4552	24	Exceeding NQS	EXD	No	No	No	8	152.847	-26.7586	3	3	2	3	3.12601	3.88947	0.664895	0.646268	0.69343	0.645198	0.67442	0.677786	0.66535	3.00258	0.666764	138.137	19489.2	0	0	614.267	959.893	2216.58	0	0	0	0	0
991	Trentham Early Learning	Centre-Based Care	6 Bridge Street	TRENTHAM	VIC	3458	27	Meeting NQS	MT	No	No	No	8	144.327	-37.3887	2	3	3	3	2.66673	2.40753	0.673514	0.58586	0.591924	0.677229	0.625531	0.662878	0.657962	2.67904	0.639271	39479.8	23515.9	0	0	0	0	0	0	0	0	0	0
992	Happy Haven OSHC Kersbrook	Centre-Based Care	Bowden Street	KERSBROOK	SA	5231	20	Meeting NQS	WT	No	No	Yes	7	138.85	-34.7832	3	3	3	3	2.46465	2.53619	0.411015	0.519935	0.438878	0.48345	0.55406	0.465915	0.408115	2.83347	0.468767	103.724	24138.4	0	0	681.958	952.559	1952.98	0	0	0	0	0
993	Canungra Childcare & Preschool	Centre-Based Care	24 Appel Street	CANUNGRA	QLD	4275	50	Working Towards NQS	WT	Yes	No	Yes	3	153.166	-28.0191	3	3	3	3	3.37218	3.72822	0.782567	0.7535	0.821733	0.786083	0.823433	0.823433	0.719083	3.1834	0.787119	158.302	19463.9	0	0	624.981	986.839	2204.32	0	0	0	0	0
994	Care-Ring Childrens Centre	Centre-Based Care	Care Ring Childrens Centre, 1 Hayes Street	GOONELLABAH	NSW	2480	25	Meeting NQS	WT	Yes	No	No	4	153.324	-28.8234	3	3	3	3	3.72013	3.937	0.672718	0.688276	0.717459	0.751271	0.678329	0.695194	0.579171	3.27619	0.683203	701.03	18858.4	0	0	0	0	2712.21	0	0	0	0	0
995	Bungendore Childrens' Cottage	Centre-Based Care	1 McKay Dr	BUNGENDORE	NSW	2621	40		NA	Yes	No	No	4	149.436	-35.2675	3	3	3	3	3.66542	3.74393	0.493584	0.542542	0.612391	0.560693	0.498319	0.478595	0.505042	3.23489	0.52731	477.917	19381.8	0	0	0	296.905	1758.2	0	0	0	0	0
996	Intereach Family Day Care Vic	Family Day Care	Intereach Neighbourhood Centre, Cnr Napier & Trickett St	DENILIQUIN	NSW	2710	0	Meeting NQS	MT	No	No	No	8	144.778	-36.3145	3	3	3	3	2.7556	2.87446	0.482676	0.469622	0.462857	0.426641	0.576852	0.568247	0.462121	2.93834	0.492717	9999.24	71368.2	0	0	0	0	0	0	0	0	0	0
997	The Oaks Kindergarten	Centre-Based Care	873 Montpelier Drive	THE OAKS	NSW	2570	64	Meeting NQS	MT	Yes	No	No	4	150.57	-34.0802	3	3	3	3	3.76478	3.42982	0.615876	0.715329	0.698963	0.745622	0.648873	0.670602	0.689824	3.1991	0.683584	12205.8	20574	0	0	0	0	0	0	0	0	0	0
998	Kilkivan Kindergarten	Centre-Based Care	4 Bligh Street	KILKIVAN	QLD	4600	22	Exceeding NQS	EXD	No	No	No	8	152.237	-26.0849	2	3	2	2	3.00389	3.39684	0.67144	0.715118	0.732886	0.628914	0.662925	0.683947	0.527928	2.56679	0.660451	40.2147	56342.2	53.3585	183.105	688.877	1114.21	2482.86	0	0	0	0	0
999	Enhance Family Day Care - Gladstone	Family Day Care	134 Auckland Street	GLADSTONE CENTRAL	QLD	4680	0	Meeting NQS	MT	No	No	No	8	151.26	-23.8463	6	6	5	6	4.55461	5.35048	0.34435	0.358358	0.388975	0.428508	0.401008	0.403158	0.354725	5.48418	0.382726	217.279	335548	0	0	550.873	984.966	4517.32	0	0	0	0	0
1000	Fair Play OOSH (Aust)	Centre-Based Care	Anna Bay Public School, 191 Gan Gan Road	ANNA BAY	NSW	2316	58	Meeting NQS	MT	No	No	Yes	7	152.09	-32.7763	3	3	3	3	3.99016	3.78782	0.703447	0.701747	0.71816	0.724713	0.7489	0.720707	0.71706	3.29633	0.719248	1624.13	19219.5	0	0	1341.95	1968.43	4155.42	0	0	0	0	0
1001	Educating Kids Magnetic Island OSHC	Centre-Based Care	10-16 Mandalay Ave	NELLY BAY	QLD	4819	36		NA	No	No	Yes	7	146.851	-19.1557	4	4	4	3	2.7126	3.51074	0.468905	0.519916	0.5677	0.531539	0.557618	0.601186	0.585675	3.53722	0.547506	12755.9	20918	0	0	0	0	0	0	0	0	0	0
1002	Enhance Family Day Care - Childers & Region	Family Day Care	9b Toomey St	KINGAROY	QLD	4610	0	Meeting NQS	EXD	No	No	No	8	151.834	-26.5434	2	2	2	2	3.06814	3.38643	0.482358	0.449713	0.507192	0.472133	0.474562	0.512837	0.369679	2.4091	0.466925	160.627	103072	0	0	1686.61	2782.13	5506.88	0	0	0	0	0
1003	Meadows Primary School OSHC	Centre-Based Care	Mawson Road	MEADOWS	SA	5201	30	Exceeding NQS	MT	No	No	Yes	7	138.756	-35.1821	3	3	3	3	2.34117	2.394	0.460141	0.485384	0.430072	0.513644	0.558503	0.49912	0.440984	2.78919	0.483978	39.1824	19155.7	26.3683	162.659	703.514	971.407	1972.85	0	0	0	0	0
1004	Goonellabah Nestle In Preschool and Early Learning Centre	Centre-Based Care	21 Oliver Avenue	GOONELLABAH	NSW	2480	53	Meeting NQS	MT	Yes	No	No	4	153.326	-28.8249	3	3	3	3	3.72013	3.937	0.689357	0.724643	0.724043	0.760729	0.704243	0.720114	0.622571	3.27619	0.706529	854.478	18584.2	0	0	0	0	1949.39	0	0	0	0	0
1005	C&K Gladstone Kindergarten	Centre-Based Care	149 Auckland Street	GLADSTONE	QLD	4680	25	Exceeding NQS	EXD	No	No	No	8	151.261	-23.8473	6	6	5	6	4.55461	5.35048	0.347175	0.3755	0.44955	0.47	0.430775	0.40255	0.4432	5.48418	0.416964	101.194	335430	0	0	767.675	1558.6	4587.88	0	0	0	0	0
1006	Seashells Early Learning Centre	Centre-Based Care	25 Paradise Drive	SMITHS LAKE	NSW	2428	32	Meeting NQS	MT	Yes	No	Yes	3	152.502	-32.3705	3	3	3	3	3.95302	3.83821	0.769441	0.777308	0.800897	0.826144	0.736651	0.620176	0.642093	3.29854	0.738959	22154.7	19105.1	0	0	0	0	0	0	0	0	0	0
1007	Little Peanuts Early Learning Centre	Centre-Based Care	215 Haly Street	KINGAROY	QLD	4610	75	Meeting NQS	MT	Yes	No	No	4	151.835	-26.5393	2	2	2	2	3.06814	3.38643	0.576814	0.467486	0.516786	0.5088	0.493843	0.523314	0.404329	2.4091	0.498767	106.657	102824	0	0	1218.87	1734.39	4428.17	0	0	0	0	0
1008	Buzy Bee Kindy	Centre-Based Care	102 Merlin Street	THE OAKS	NSW	2570	67	Exceeding NQS	EXD	Yes	No	No	4	150.573	-34.0817	3	3	3	3	3.76478	3.42982	0.660964	0.733218	0.709273	0.764309	0.6316	0.650064	0.708973	3.1991	0.694057	11872.5	20161.1	0	0	0	0	0	0	0	0	0	0
1009	Avonsleigh Kindergarten	Centre-Based Care	15B Avon Road	AVONSLEIGH	VIC	3782	28	Exceeding NQS	EXD	No	No	No	8	145.475	-37.9146	3	3	4	3	3.03144	2.75759	0.741832	0.750295	0.708329	0.720447	0.706931	0.728571	0.725508	3.1315	0.725988	18983.5	23250.3	0	0	0	0	0	0	0	0	0	0
1010	Star Of The Sea Outside School Hours Care	Centre-Based Care	181 Goondoon Street	GLADSTONE	QLD	4680	48	Meeting NQS	MT	No	No	Yes	7	151.258	-23.8489	6	6	5	6	4.55461	5.35048	0.42375	0.4636	0.5074	0.519767	0.507867	0.4722	0.456867	5.48418	0.478779	1859.08	118153	0	93.9122	1082.38	2071.55	5464.68	0	0	0	0	0
1011	Uki OOSH	Centre-Based Care	Uki Public School, 1463 Kyogle Road	UKI	NSW	2484	40	Working Towards NQS	WT	No	No	Yes	7	153.335	-28.4141	3	3	3	3	3.55313	3.72942	0.804824	0.769281	0.821693	0.842116	0.809474	0.815172	0.707795	3.21376	0.795765	35928.5	19047.9	0	0	0	0	0	0	0	0	0	0
1012	Active Kids After School Care	Centre-Based Care	50 Oliver Avenue	GOONELLABAH	NSW	2480	83	Meeting NQS	MT	No	No	No	8	153.329	-28.8216	3	3	3	3	3.72013	3.937	0.609182	0.640364	0.673664	0.6757	0.639718	0.6458	0.540673	3.27619	0.632157	44.9815	23504.1	16.2453	491.439	3174.96	6123.71	14758.5	0	0	0	0	0
1013	Helping Hands Banksia Beach	Centre-Based Care	Banksia Beach State School, Sunderland Drive	BANKSIA BEACH	QLD	4507	75	Meeting NQS	MT	No	No	Yes	7	153.148	-27.0447	3	3	3	3	3.51361	3.99473	0.457225	0.412189	0.53366	0.480277	0.485479	0.505282	0.4759	3.25139	0.478573	2476.29	18984.5	0	0	0	0	0	0	0	0	0	0
1014	Meadows & Districts Kindergarten	Centre-Based Care	49 Mawson Road	MEADOWS	SA	5201	44	Exceeding NQS	EXD	No	No	No	8	138.758	-35.181	3	3	3	3	2.34117	2.394	0.48434	0.51402	0.42756	0.56814	0.60078	0.51668	0.45882	2.78919	0.510049	203.584	18943.2	0	0	580.518	877.724	1919.06	0	0	0	0	0
1015	Esk Before-Afterschool & Vacation Care	Centre-Based Care	49 East Street	ESK	QLD	4343	30	Working Towards NQS	WT	No	No	Yes	7	152.251	-27.6992	3	3	2	2	3.36268	3.32867	0.717593	0.762407	0.790936	0.586841	0.646819	0.627898	0.393256	2.78189	0.646536	10246.2	18936.6	0	0	0	0	0	0	0	0	0	0
1016	Richmond Hill Community Pre-School	Centre-Based Care	Roy Waddell Community Centre, Richmond Hill Road	RICHMOND HILL	NSW	2480	20	Exceeding NQS	EXD	No	No	No	8	153.348	-28.7891	3	3	3	3	3.72048	3.92253	0.735186	0.748355	0.809816	0.835079	0.759698	0.77295	0.625105	3.27383	0.75517	2010.69	18927.2	0	0	0	0	0	0	0	0	0	0
1017	Cressy Out of School Hours Care	Centre-Based Care	112-118 Main St	CRESSY	TAS	7302	45	Working Towards NQS	WT	No	No	Yes	7	147.077	-41.6909	2	2	2	3	1.96957	2.03475	0.661679	0.523763	0.437026	0.582884	0.561058	0.657019	0.59034	2.16739	0.573396	224.254	18662.8	0	0	665.537	893.668	1948.53	0	0	0	0	0
1018	Ananda Marga River School Early Childhood Centre	Centre-Based Care	251 Bridge Creek Road	MALENY	QLD	4552	39	Exceeding NQS	EXD	Yes	Yes	No	2	152.841	-26.733	3	3	2	3	3.12601	3.88947	0.82899	0.821749	0.850631	0.812469	0.834768	0.849895	0.818156	3.00258	0.830951	2468.44	18914.7	0	0	0	0	0	0	0	0	0	0
1019	The Oaks Preschool	Centre-Based Care	Cnr William Street & Timothy Lacy Lane	THE OAKS	NSW	2570	39	Exceeding NQS	EXD	No	No	No	8	150.569	-34.0722	3	3	3	3	3.76478	3.42982	0.677	0.789035	0.779129	0.752313	0.651087	0.749552	0.778216	3.1991	0.739476	13184.3	21026.4	0	0	0	0	0	0	0	0	0	0
1020	Macclesfield PS Combined OSHC	Centre-Based Care	405 Macclesfield Road	MACCLESFIELD	VIC	3782	40	Meeting NQS	MT	No	No	Yes	7	145.475	-37.8896	3	3	4	3	3.07713	2.72918	0.752389	0.739033	0.699339	0.719779	0.690751	0.736151	0.736933	3.13438	0.724911	15515.5	25464.3	0	0	0	0	0	0	0	0	0	0
1021	Flinders Preschool	Centre-Based Care	62 Bass Street	FLINDERS	VIC	3929	23	Exceeding NQS	EXD	No	No	No	8	145.015	-38.4744	3	3	4	3	3.04553	2.89675	0.480919	0.563451	0.498505	0.508033	0.545809	0.591633	0.557384	3.15705	0.535105	20201.1	18833.8	0	0	0	0	0	0	0	0	0	0
1022	Mt Warning Community Preschool	Centre-Based Care	120 Glenock Road	UKI	NSW	2484	20	Meeting NQS	MT	No	No	No	8	153.344	-28.3923	3	3	3	3	3.45272	3.64744	0.835816	0.808734	0.85434	0.844281	0.843569	0.854526	0.82886	3.18336	0.838589	33125.4	18815.6	0	0	0	0	0	0	0	0	0	0
1023	Leeton Early Learning Centre	Centre-Based Care	Valencia St	LEETON	NSW	2705	60	Working Towards NQS	WT	Yes	No	No	4	146.392	-34.556	2	3	3	2	3.2851	3.50532	0.309097	0.320414	0.327598	0.341612	0.339522	0.334314	0.292062	2.7984	0.323517	40817.9	174110	0	0	0	0	0	0	0	0	0	0
1024	Leeton Preschool	Centre-Based Care	Valencia Street	LEETON	NSW	2705	60	Meeting NQS	MT	No	No	No	8	146.392	-34.556	2	3	3	2	3.2851	3.50532	NA	NA	NA	NA	NA	NA	NA	2.7984	NA	40817.9	174110	0	0	0	0	0	0	0	0	0	0
1025	C&K Banksia Beach Community Kindergarten	Centre-Based Care	21 Alpinia Avenue	BANKSIA BEACH	QLD	4507	24	Exceeding NQS	EXD	No	No	No	8	153.147	-27.0445	3	3	3	3	3.51361	3.99473	0.368457	0.364986	0.348043	0.285514	0.2462	0.273271	0.243971	3.25139	0.304349	2560.08	18807.2	0	0	0	0	0	0	0	0	0	0
1026	YMCA Kool Kids Combined OSCH	Centre-Based Care	Bungendore Primary School, 37 Gibralter Street	BUNGENDORE	NSW	2621	65	Working Towards NQS	WT	No	No	Yes	7	149.445	-35.255	3	3	3	3	3.66542	3.74393	0.488857	0.536511	0.58627	0.572083	0.510585	0.514131	0.54832	3.23489	0.53668	253.295	18801.2	0	0	530.143	861.258	2082.92	0	0	0	0	0
1027	Little Pioneers Childcare & Education Centre	Centre-Based Care	2 Pioneer Dr	FORSTER	NSW	2428	44	Exceeding NQS	EXD	Yes	No	No	4	152.53	-32.1969	3	3	3	3	3.9583	3.692	0.536913	0.590143	0.535602	0.511726	0.535306	0.513811	0.450474	3.27505	0.524854	1392.97	18793.1	0	0	0	0	0	0	0	0	0	0
1028	Peanut Kids Kindy & After School Care	Centre-Based Care	6A Glendon Street	KINGAROY	QLD	4610	24	Meeting NQS	MT	Yes	No	No	4	151.838	-26.5434	2	2	2	2	3.06814	3.38643	0.655663	0.595337	0.640813	0.607337	0.631075	0.644813	0.502437	2.4091	0.611068	163.521	102683	0	0	1790.62	2697.07	5231.39	0	0	0	0	0
1029	Country Kids Club	Centre-Based Care	2 Majara St	BUNGENDORE	NSW	2621	25	Meeting NQS	MT	No	No	Yes	7	149.447	-35.2532	3	3	3	3	3.66542	3.74393	0.463112	0.4962	0.576388	0.535525	0.503675	0.487025	0.541063	3.23489	0.514713	525.183	18752.5	0	0	0	0	1700.66	0	0	0	0	0
1030	Kookaburra Creek Kindergarten	Centre-Based Care	Anderson Street	GLADSTONE	QLD	4680	25	Exceeding NQS	EXD	No	No	No	8	151.217	-23.871	6	6	5	6	4.55461	5.35048	0.342895	0.398921	0.412288	0.434263	0.382504	0.397349	0.364277	5.48418	0.390357	1007.35	335295	0	0	0	0	0	0	0	0	0	0
1031	Kingaroy ELC	Centre-Based Care	42 King Street	KINGAROY	QLD	4610	45	Working Towards NQS	WT	Yes	No	No	4	151.839	-26.5375	2	2	2	2	3.06814	3.38643	0.56739	0.50218	0.55176	0.54636	0.52808	0.55242	0.43157	2.4091	0.52568	263.85	102371	0	0	612.062	1265.73	3685.9	0	0	0	0	0
1032	Milestones Early Learning Bungendore	Centre-Based Care	8 Forster Street	BUNGENDORE	NSW	2621	62	Meeting NQS	MT	Yes	No	No	4	149.438	-35.2595	3	3	3	3	3.66542	3.74393	0.525289	0.626956	0.646389	0.675089	0.564667	0.531022	0.555867	3.23489	0.589325	147.289	18694.6	0	0	656.381	1133.59	2383.26	0	0	0	0	0
1033	Undera Kindergarten	Centre-Based Care	Anderson Street	UNDERA	VIC	3629	20	Exceeding NQS	MT	No	Yes	No	6	145.221	-36.2767	3	3	3	3	3.03789	3.03788	0.408662	0.443752	0.472169	0.431236	0.526164	0.517417	0.438862	3.01263	0.462609	15950.8	38127.5	0	0	0	0	0	0	0	0	0	0
1034	Bass Coast Children's Centre	Centre-Based Care	244 White Road	WONTHAGGI	VIC	3995	60	Exceeding NQS	EXD	Yes	No	No	4	145.585	-38.5902	3	3	4	3	3.19709	3.02232	0.726994	0.655547	0.523944	0.761328	0.597269	0.652222	0.650716	3.20323	0.652574	61.5864	70154	0	157.988	757.239	994.582	2020.95	0	0	0	0	0
1035	The Honey Tree Preschool	Centre-Based Care	2 Edden Street	BELLBIRD	NSW	2325	39	Meeting NQS	EXD	Yes	No	No	4	151.316	-32.8588	5	4	4	4	5.28471	5.14221	0.69382	0.64209	0.662426	0.672698	0.56583	0.555064	0.522715	4.57115	0.616378	5073.61	18649	0	0	0	0	0	0	0	0	0	0
1036	Wilmington Preschool	Centre-Based Care	12 Beauval Street	WILMINGTON	SA	5485	10	Meeting NQS	MT	No	Yes	No	6	138.102	-32.6512	3	4	3	4	3.20995	3.5222	0.252405	0.286004	0.327011	0.291227	0.37875	0.281866	0.291118	3.45536	0.301197	259.149	264865	0	0	483.108	855.838	2385.3	0	0	0	0	0
1037	Bungendore Preschool	Centre-Based Care	64 Turallo Terrace	BUNGENDORE	NSW	2621	39	Exceeding NQS	EXD	No	No	No	8	149.446	-35.2522	3	3	3	3	3.66542	3.74393	0.502117	0.55685	0.593933	0.578467	0.529417	0.534517	0.567917	3.23489	0.551888	648.277	18597.3	0	0	0	0	1520.8	0	0	0	0	0
1038	PCYC South Burnett - Taabinga School Age Care	Centre-Based Care	Taabinga State School, Rae Street	KINGAROY	QLD	4610	59	Meeting NQS	MT	No	No	Yes	7	151.838	-26.5562	2	2	2	2	3.06814	3.38643	0.544012	0.47259	0.548637	0.520555	0.471827	0.525839	0.413561	2.4091	0.499574	104.483	103011	0	0	748.208	1251.66	3003.79	0	0	0	0	0
1039	Birralee Kindergarten & Community Preschool	Centre-Based Care	25 Higgins Street	GLADSTONE	QLD	4680	25	Meeting NQS	MT	No	No	No	8	151.257	-23.8533	6	6	5	6	4.55461	5.35048	0.426824	0.473229	0.505059	0.555035	0.488688	0.482735	0.477335	5.48418	0.486987	401.361	334987	0	0	0	255.585	4825.28	0	0	0	0	0
1040	Kurrajong Before & After School Care	Centre-Based Care	30 McMahons Park Road	KURRAJONG	NSW	2758	60	Meeting NQS	MT	No	No	Yes	7	150.657	-33.5524	3	4	4	4	4.08764	3.81543	0.7198	0.735408	0.767116	0.833557	0.722677	0.733985	0.757867	3.81718	0.752916	675.388	27206.1	0	0	0	0	1425.04	0	0	0	0	0
1041	Bute Early Learning and Primary School	Centre-Based Care	4 Third Street	BUTE	SA	5560	27	Exceeding NQS	EXD	No	Yes	No	6	138.004	-33.8657	3	4	3	3	2.91979	3.14094	0.222134	0.299959	0.225929	0.278047	0.314934	0.245305	0.224312	3.17679	0.25866	21227.3	125369	0	0	0	0	0	0	0	0	0	0
1042	South Burnett Child Care Centre	Centre-Based Care	1 Avoca Street	KINGAROY	QLD	4610	61	Meeting NQS	MT	Yes	No	No	4	151.84	-26.5451	2	2	2	2	3.06814	3.38643	0.651225	0.597575	0.677625	0.6408	0.59345	0.686325	0.530625	2.4091	0.625375	134.022	102515	0	0	719.192	1790.21	4959.66	0	0	0	0	0
1043	Annabeles Long Day Care Centre	Centre-Based Care	13 Coomba Rd	PACIFIC PALMS	NSW	2428	61	Meeting NQS	MT	Yes	No	No	4	152.503	-32.3534	3	3	3	3	3.95302	3.83821	0.807186	0.805998	0.776752	0.79225	0.767829	0.808641	0.749425	3.29854	0.786869	19906.9	18521.4	0	0	0	0	0	0	0	0	0	0
1044	Maldon Preschool Centre	Centre-Based Care	14 - 16 Camp Street	MALDON	VIC	3463	26	Exceeding NQS	EXD	No	No	No	8	144.068	-36.9932	2	3	3	3	2.5294	2.33419	0.468912	0.41796	0.42686	0.471756	0.467905	0.443725	0.431133	2.64393	0.446893	14917.2	19404.7	0	0	0	0	0	0	0	0	0	0
1045	Port City Kids Early Learning Centre	Centre-Based Care	27 Garden Street	GLADSTONE	QLD	4680	156	Meeting NQS	EXD	Yes	No	No	4	151.249	-23.8569	6	6	5	6	4.55461	5.35048	0.433735	0.479668	0.490726	0.549629	0.484858	0.533045	0.481606	5.48418	0.493324	36.2624	335029	62.404	330.882	1266.52	1958.01	4128.02	0	0	0	0	0
1046	Goodstart Early Learning Banksia Beach	Centre-Based Care	20 Orara Avenue, Banksia Beach	BRIBIE ISLAND	QLD	4507	74	Meeting NQS	MT	Yes	No	Yes	3	153.144	-27.0445	3	3	3	3	3.51361	3.99473	0.271045	0.238727	0.235836	0.157036	0.198718	0.211355	0.210991	3.25139	0.217673	2688.05	18473.6	0	0	0	0	0	0	0	0	0	0
1047	Williamstown School Based Preschool	Centre-Based Care	Margaret Street	WILLIAMSTOWN	SA	5351	30	Exceeding NQS	EXD	No	Yes	No	6	138.891	-34.6674	3	4	3	3	2.49325	2.5898	0.393367	0.515708	0.43501	0.441843	0.547632	0.419238	0.392152	3.01384	0.449279	208.775	18469.4	0	0	613.855	911.27	2613.56	0	0	0	0	0
1048	The Jan Juc Preschool	Centre-Based Care	91a Sunset Strip	JAN JUC	VIC	3228	79	Exceeding NQS	EXD	No	No	No	8	144.293	-38.3497	3	3	3	3	3.04349	2.93504	0.478036	0.469505	0.476552	0.527564	0.438143	0.489429	0.445395	2.99642	0.474946	1501.44	18464	0	0	0	0	0	0	0	0	0	0
1049	Camp Australia - Williamstown Primary School OSHC	Centre-Based Care	1 Margaret Street	WILLIAMSTOWN	SA	5351	30	Meeting NQS	MT	No	No	Yes	7	138.89	-34.6683	3	4	3	3	2.49325	2.5898	0.354	0.5015	0.4301	0.4295	0.4968	0.3999	0.38445	3.01384	0.428036	86.1729	18412.6	0	101.361	711.942	987.214	2780.66	0	0	0	0	0
1050	Bellbird Kindergarten	Centre-Based Care	140 Old Bells Line of Rd	KURRAJONG	NSW	2758	20	Meeting NQS	EXD	Yes	No	No	4	150.662	-33.5511	3	4	4	4	4.08764	3.81543	0.8011	0.73852	0.772567	0.784567	0.71912	0.736733	0.760547	3.81718	0.759022	572.146	27404.2	0	0	0	0	1874.48	0	0	0	0	0
1051	Barefoot Early Childhood	Centre-Based Care	18 Edmonds Court	DAYBORO	QLD	4521	44	Meeting NQS	EXD	Yes	No	No	4	152.817	-27.1903	3	3	3	3	3.26696	3.84686	0.665207	0.608359	0.713953	0.663841	0.677309	0.707621	0.665883	3.18564	0.671739	1053.79	18343.9	0	0	0	0	0	0	0	0	0	0
1052	Lets Go Family Day Care	Family Day Care	24 Wilma Ave	SEVILLE EAST	VIC	3139	0	Meeting NQS	MT	No	No	No	8	145.501	-37.7749	3	3	4	3	3.16261	2.86816	0.700592	0.66118	0.618895	0.654366	0.654679	0.682869	0.681128	3.1718	0.664815	92.8293	30877.2	0	74.5981	744.518	994.016	2001.43	0	0	0	0	0
1053	St John's Outside School Hours Care	Centre-Based Care	15 J Hickey Avenue	GLADSTONE	QLD	4680	65	Meeting NQS	EXD	No	No	Yes	7	151.218	-23.877	6	6	5	6	4.55461	5.35048	0.359413	0.419043	0.419235	0.464543	0.392457	0.420017	0.402609	5.48418	0.411045	413.201	334620	0	0	0	555.537	2536.81	0	0	0	0	0
1054	Mallala Preschool	Centre-Based Care	28 Owen Road	MALLALA	SA	5502	30	Exceeding NQS	EXD	No	Yes	No	6	138.51	-34.3956	3	4	3	3	2.72622	3.03374	0.174637	0.242855	0.213487	0.22648	0.28028	0.19353	0.177213	3.12666	0.215497	33625.7	34872.4	0	0	0	0	0	0	0	0	0	0
1055	Helping Hands Dayboro	Centre-Based Care	C/- Dayboro State School, 58 Mckenzie Street	DAYBORO	QLD	4521	60	Exceeding NQS	MT	No	No	Yes	7	152.821	-27.1947	3	3	3	3	3.26696	3.84686	0.685354	0.660033	0.741554	0.7072	0.714796	0.731271	0.684554	3.18564	0.703538	366.956	18047.4	0	0	0	440.177	2481.61	0	0	0	0	0
1056	Leeton Out of School Care	Centre-Based Care	Park Avenue	LEETON	NSW	2705	50	Meeting NQS	MT	No	No	Yes	7	146.396	-34.5623	2	3	3	2	3.2851	3.50532	0.358167	0.392307	0.389313	0.41865	0.433597	0.407287	0.36405	2.7984	0.394767	41482.9	173213	0	0	0	0	0	0	0	0	0	0
1057	Sparrow Early Learning Mount Samson	Centre-Based Care	1056 Winn Road	MOUNT SAMSON	QLD	4520	75	Meeting NQS	MT	Yes	No	No	4	152.851	-27.2941	3	3	3	3	3.47808	3.92874	0.721941	0.7064	0.790385	0.735705	0.767336	0.796218	0.716764	3.23447	0.747821	994.787	17997.6	0	0	0	0	214.814	0	0	0	0	0
1058	Dayboro Community Kindergarten	Centre-Based Care	McKenzie Street, Tullamore Park	DAYBORO	QLD	4521	25	Exceeding NQS	EXD	No	No	No	8	152.821	-27.1924	3	3	3	3	3.26696	3.84686	0.728667	0.6504	0.7636	0.758533	0.726967	0.7293	0.690733	3.18564	0.721171	610.534	17984.3	0	0	0	0	2369.59	0	0	0	0	0
1059	Gormandale Kindergarten	Centre-Based Care	38 Main Street	GORMANDALE	VIC	3873	19	Exceeding NQS	EXD	No	Yes	No	6	146.674	-38.3016	3	3	4	3	3.23838	2.85874	0.721126	0.715486	0.760014	0.69817	0.740409	0.764112	0.705942	3.18285	0.729323	34169.5	25655.4	0	0	0	0	0	0	0	0	0	0
1060	Goodstart Early Learning Goonellabah	Centre-Based Care	789 Ballina Road	GOONELLABAH	NSW	2480	90	Exceeding NQS	EXD	Yes	No	No	4	153.345	-28.8122	3	3	3	3	3.72013	3.937	0.628534	0.632505	0.690472	0.691352	0.650728	0.639766	0.554434	3.27619	0.641113	57.6289	17856.7	0	163.037	849.517	1167.51	2511.08	0	0	0	0	0
1061	Community Kids Clinton Park Early Education Centre	Centre-Based Care	18 Ballantine Street, Clinton Park	GLADSTONE	QLD	4680	74	Meeting NQS	MT	Yes	No	No	4	151.224	-23.8757	6	6	5	6	4.55461	5.35048	0.363816	0.438711	0.463784	0.475189	0.432868	0.457847	0.446595	5.48418	0.43983	119.677	334431	0	0	1249.62	1791.06	3457.75	0	0	0	0	0
1062	Sparrow Early Learning Sandstone Point	Centre-Based Care	53 Bestmann Road East	SANDSTONE POINT	QLD	4511	83	Meeting NQS	EXD	Yes	No	No	4	153.137	-27.0792	3	3	3	3	3.51361	3.99473	0.315239	0.250242	0.340461	0.173639	0.316889	0.219256	0.248568	3.25139	0.266328	601.536	17753.7	0	0	0	0	1143.17	0	0	0	0	0
1063	Lead Childcare - Dayboro	Centre-Based Care	23 Williams Street	DAYBORO	QLD	4521	75	Meeting NQS	MT	Yes	No	No	4	152.824	-27.1955	3	3	3	3	3.26696	3.84686	0.68619	0.67035	0.78783	0.69568	0.70953	0.69809	0.6811	3.18564	0.70411	91.1993	17723.1	0	75.7345	918.721	1487.36	3157.79	0	0	0	0	0
1064	The Loop	Centre-Based Care	65 Church St	KYABRAM	VIC	3620	60	Exceeding NQS	EXD	No	No	Yes	7	145.045	-36.3084	3	3	3	3	2.8341	2.95586	0.355344	0.339364	0.341431	0.346351	0.413811	0.401221	0.315961	2.96499	0.359069	15010.1	47140	0	0	0	0	0	0	0	0	0	0
1065	Shoal Bay OOSH	Centre-Based Care	Shoal Bay Public School, Rigney Street	SHOAL BAY	NSW	2315	56	Meeting NQS	MT	No	No	Yes	7	152.173	-32.7275	3	3	3	3	3.81409	3.70615	0.586858	0.619369	0.726407	0.644851	0.63398	0.635603	0.650124	3.25337	0.642456	3627.3	17683.6	0	0	0	0	0	0	0	0	0	0
1066	Bellbird Pre-School	Centre-Based Care	19 Kalingo Street	BELLBIRD	NSW	2325	32	Meeting NQS	MT	No	No	No	8	151.323	-32.8544	5	4	4	4	5.28471	5.14221	0.684811	0.658993	0.683	0.681982	0.582279	0.570236	0.515507	4.57115	0.625258	4096.68	17675.9	0	0	0	0	0	0	0	0	0	0
1067	Lobethal Primary School OSHC	Centre-Based Care	1 School Road	LOBETHAL	SA	5241	40	Working Towards NQS	WT	No	No	Yes	7	138.872	-34.9014	3	3	3	3	2.5489	2.57612	0.486685	0.517676	0.510495	0.536241	0.589149	0.548058	0.485939	2.85417	0.524892	414.354	17665.1	0	0	0	476.117	1800.51	0	0	0	0	0
1068	Koolyangarra Kindergarten	Centre-Based Care	29 Boyne Crescent	GLADSTONE	QLD	4680	25	Exceeding NQS	EXD	No	No	No	8	151.251	-23.864	6	6	5	6	4.55461	5.35048	0.490675	0.526829	0.578746	0.598371	0.562346	0.537114	0.504729	5.48418	0.542687	712.682	334195	0	0	0	0	4140.28	0	0	0	0	0
1069	Country Kids Club Binalong	Centre-Based Care	Dickinson St	BINALONG	NSW	2584	22		NA	No	No	Yes	7	148.625	-34.671	3	3	3	3	3.45893	3.27136	0.424608	0.446535	0.611882	0.486708	0.508085	0.50269	0.442647	3.12171	0.489022	119.005	17623.5	0	0	1019.04	1362.94	2409.77	0	0	0	0	0
1070	Active Kids After School Care	Centre-Based Care	Summerland Christian College, 27 Pineapple Rd	GOONELLABAH	NSW	2480	60	Meeting NQS	MT	No	No	Yes	7	153.351	-28.8065	3	3	3	3	3.72013	3.937	0.725294	0.730453	0.790837	0.7732	0.755175	0.736978	0.606166	3.27619	0.731158	44.9815	23504.1	16.2453	491.439	3174.96	6123.71	14758.5	0	0	0	0	0
1071	Goodstart Early Learning Gladstone - Toolooa Street	Centre-Based Care	123 Toolooa Street	GLADSTONE	QLD	4680	108	Meeting NQS	MT	Yes	No	Yes	3	151.269	-23.8583	6	6	5	6	4.55461	5.35048	0.344795	0.370248	0.401789	0.443936	0.378314	0.39393	0.36355	5.48418	0.385223	34.7165	333783	65.6392	187.545	668.234	1192.85	2715.95	0	0	0	0	0
1072	TRY Whittlesea Children's Centre	Centre-Based Care	57-61 Laurel Street	WHITTLESEA	VIC	3757	111	Meeting NQS	WT	Yes	No	No	4	145.123	-37.5152	3	3	3	3	3.18553	3.10379	0.534726	0.445265	0.420223	0.500574	0.521177	0.521753	0.482274	3.04822	0.489427	12323.1	17540.5	0	0	0	0	0	0	0	0	0	0
1073	Pokey Possum Preschool	Centre-Based Care	47 Godwin Street	FORSTER	NSW	2428	27	Meeting NQS	MT	Yes	No	No	4	152.515	-32.1937	3	3	3	3	3.9583	3.692	0.439302	0.360479	0.470453	0.39784	0.450213	0.457643	0.370679	3.27505	0.420944	77.5114	17521.5	0	226.11	1434.35	2032.72	4365.41	0	0	0	0	0
1074	Helping Hands Clinton	Centre-Based Care	Clinton State School, 2-4 Harvey Rd	CLINTON	QLD	4680	75	Meeting NQS	MT	No	No	Yes	7	151.222	-23.8799	6	6	5	6	4.55461	5.35048	0.338942	0.417983	0.420925	0.460875	0.427917	0.45	0.450967	5.48418	0.423944	191.905	334052	0	0	643.044	1340.16	2917.58	0	0	0	0	0
1075	Culburra P&C Assoc Out of School Hours Care	Centre-Based Care	Culburra Public School, Carlton Crescent	CULBURRA BEACH	NSW	2540	30	Meeting NQS	WT	No	No	Yes	7	150.761	-34.9331	3	3	3	3	3.69277	3.7405	0.443179	0.47855	0.514162	0.497376	0.428272	0.4132	0.384398	3.23888	0.451305	22253.5	50191.3	0	0	0	0	0	0	0	0	0	0
1076	Culburra Beach Preschool	Centre-Based Care	34 Addison Road	CULBURRA BEACH	NSW	2540	20	Meeting NQS	MT	Yes	No	No	4	150.761	-34.9161	3	3	3	3	3.69277	3.7405	0.336965	0.227639	0.304161	0.389309	0.291665	0.189788	0.203625	3.23888	0.277593	21059.4	47904.4	0	0	0	0	0	0	0	0	0	0
1077	Sorrento Preschool	Centre-Based Care	20 Darling Road	SORRENTO	VIC	3943	50	Meeting NQS	MT	No	No	No	8	144.739	-38.3413	3	3	3	3	3.18333	2.825	0.455827	0.466897	0.48717	0.475848	0.465155	0.478448	0.436177	3.00139	0.466503	423.954	17496.3	0	0	0	383.076	2513.87	0	0	0	0	0
1078	Lobethal Community Kindergarten	Centre-Based Care	1 Reserve Avenue	LOBETHAL	SA	5241	30	Exceeding NQS	EXT	No	No	No	8	138.877	-34.9063	3	3	3	3	2.5489	2.57612	0.478018	0.529071	0.485989	0.540311	0.576793	0.508525	0.459814	2.85417	0.511217	308.426	17490.3	0	0	374.696	751.704	1884.58	0	0	0	0	0
1079	Imagine@Macmasters Beach early Learning	Centre-Based Care	533 The Scenic Road	MACMASTERS BEACH	NSW	2251	24	Exceeding NQS	EXD	Yes	No	No	4	151.421	-33.4968	4	4	4	4	4.6416	4.49085	0.696022	0.717716	0.702622	0.740771	0.704478	0.714314	0.702052	4.18874	0.711139	14035.9	17473.9	0	0	0	0	0	0	0	0	0	0
1080	Giggles Child Care Centre	Centre-Based Care	9 Karlowan Place	FORSTER	NSW	2428	29	Meeting NQS	WT	Yes	No	No	4	152.518	-32.1913	3	3	3	3	3.9583	3.692	0.407489	0.348244	0.4776	0.418489	0.377956	0.432578	0.472467	3.27505	0.41926	478.607	1477.18	0	0	422.586	1671.83	7171.72	0	0	0	0	0
1081	Aussie Kindies Early Learning Kyabram	Centre-Based Care	28 Unwin St	KYABRAM	VIC	3620	74	Meeting NQS	MT	Yes	No	No	4	145.044	-36.3108	3	3	3	3	2.8341	2.95586	0.365563	0.3821	0.375762	0.37005	0.421563	0.395413	0.3403	2.96499	0.378679	15336.6	46985.8	0	0	0	0	0	0	0	0	0	0
1082	Bumblebee Early Education Centre	Centre-Based Care	2 Slade Street	GOONELLABAH	NSW	2480	62	Meeting NQS	MT	Yes	No	No	4	153.347	-28.8173	3	3	3	3	3.72013	3.937	0.64903	0.679265	0.702575	0.660745	0.65718	0.658115	0.613705	3.27619	0.660088	657.675	17402.2	0	0	0	0	1543.94	0	0	0	0	0
1083	Moura Community Kindergarten	Centre-Based Care	5 Scenic St	MOURA	QLD	4718	25	Exceeding NQS	EXD	No	No	No	8	149.971	-24.5728	3	3	2	3	2.51199	3.56733	0.525418	0.511204	0.560086	0.527188	0.480571	0.474823	0.451371	2.84655	0.50438	289.87	367762	0	0	311.534	844.253	2038.21	0	0	0	0	0
1084	Helping Hands Victoria Point	Centre-Based Care	School Road	VICTORIA POINT	QLD	4165	30	Meeting NQS	MT	No	No	Yes	7	153.297	-27.5796	5	5	5	5	4.40728	4.64427	0.518167	0.497712	0.555869	0.584119	0.546579	0.570926	0.545407	4.84192	0.54554	5418.85	14071.7	0	0	0	0	0	0	0	0	0	0
1085	Petit Early Learning Journey - Murwillumbah	Centre-Based Care	5 Central Parade	MURWILLUMBAH	NSW	2484	110	Meeting NQS	MT	Yes	No	No	4	153.362	-28.34	3	3	3	3	3.45272	3.64744	0.660493	0.659817	0.729513	0.720733	0.722948	0.695245	0.680812	3.18336	0.695652	26749.3	17382.4	0	0	0	0	0	0	0	0	0	0
1086	Somers Preschool	Centre-Based Care	14 Ocean View Crescent	SOMERS	VIC	3927	25	Exceeding NQS	EXD	No	No	No	8	145.162	-38.393	3	3	4	3	3.28389	3.10296	0.218722	0.140971	0.216722	0.397297	0.0624776	0.290579	0.241217	3.23114	0.223998	11569.9	19045.1	0	0	0	0	0	0	0	0	0	0
1087	C&K Clinton Community Childcare Centre	Centre-Based Care	4 Harvey Road	GLADSTONE	QLD	4680	66	Meeting NQS	MT	Yes	No	No	4	151.222	-23.8818	6	6	5	6	4.55461	5.35048	0.302229	0.434586	0.459529	0.426943	0.466943	0.491457	0.441271	5.48418	0.431851	320.288	333894	0	0	139.974	801.696	2588.26	0	0	0	0	0
1088	C&K Magnetic Island Early Childhood Centre	Centre-Based Care	25 Nelly Bay Road, Nelly Bay	MAGNETIC ISLAND	QLD	4819	24	Meeting NQS	MT	No	No	No	8	146.846	-19.1711	4	4	4	3	2.7126	3.51074	0.226745	0.19911	0.213062	0.245047	0.259584	0.212936	0.47755	3.53722	0.262005	10895.3	19035	0	0	0	0	0	0	0	0	0	0
1089	Ariah Park Preschool	Centre-Based Care	Memorial Hall,Pitt St	ARIAH PARK	NSW	2665	20	Meeting NQS	MT	No	No	No	8	147.22	-34.3478	2	3	3	2	3.02295	3.25392	0.253634	0.252668	0.353656	0.328502	0.359892	0.365278	0.29981	2.71281	0.316206	1729.44	130081	0	0	0	0	0	0	0	0	0	0
1090	Helping Hands Mount Samson	Centre-Based Care	Winn Road	MOUNT SAMSON	QLD	4520	72	Meeting NQS	MT	No	No	Yes	7	152.858	-27.2872	3	3	3	3	3.47808	3.92874	0.697106	0.694139	0.770692	0.714389	0.756628	0.750642	0.711667	3.23447	0.727894	1559.22	17317.2	0	0	0	0	0	0	0	0	0	0
1091	Star Of The Sea Catholic Child Care Centre - Cleveland	Centre-Based Care	4 Longland Street	CLEVELAND	QLD	4163	75	Meeting NQS	EXD	Yes	No	No	4	153.281	-27.5296	5	5	5	5	4.40728	4.64427	0.388877	0.283108	0.324987	0.376721	0.343552	0.331508	0.318926	4.84192	0.33824	552.631	10434.8	0	0	0	0	1969.16	0	0	0	0	0
1092	Willow Grove Primary School After School Care	Centre-Based Care	Main Road	WILLOW GROVE	VIC	3825	13	Working Towards NQS	WT	No	No	Yes	7	146.177	-38.0714	3	3	4	3	3.2293	3.05764	0.719388	0.723376	0.673619	0.673969	0.674986	0.653821	0.669976	3.21449	0.684162	29941.3	17271.3	0	0	0	0	0	0	0	0	0	0
1093	Leopold Kindergarten	Centre-Based Care	29 Kanimbla Avenue	LEOPOLD	VIC	3224	35	Exceeding NQS	EXD	No	No	No	8	144.466	-38.193	3	3	4	3	3.7916	3.61217	0.408168	0.366504	0.399409	0.384456	0.406882	0.381389	0.368267	3.40063	0.387868	440.375	17266.2	0	0	0	904.14	3649.93	0	0	0	0	0
1094	Little Ones Early Learning	Centre-Based Care	93 Hawkins St	HOWLONG	NSW	2643	78		NA	Yes	No	Yes	3	146.632	-35.9804	3	3	3	3	3.22279	3.29735	0.392398	0.44056	0.512071	0.484322	0.462997	0.457279	0.427948	3.08669	0.453939	0.727687	17247.5	81.6312	199.827	740.374	999.817	2402.25	0	0	0	0	0
1095	Somers Primary School OSHC Program BSC/ASC	Centre-Based Care	87 Camp Hill Road	SOMERS	VIC	3927	30	Meeting NQS	WT	No	No	Yes	7	145.165	-38.3924	3	3	4	3	3.28389	3.10296	0.411491	0.404336	0.427464	0.495955	0.418709	0.450191	0.399973	3.23114	0.429731	NA	NA	0	0	0	0	0	0	0	0	0	0
1096	Star of the Sea Outside School Hours Care	Centre-Based Care	53 Passage Street	CLEVELAND	QLD	4163	45	Meeting NQS	MT	No	No	Yes	7	153.28	-27.5294	5	5	5	5	4.40728	4.64427	0.36025	0.32685	0.3672	0.2983	0.36755	0.36525	0.3169	4.84192	0.343186	703.969	11508.6	0	0	0	0	4930.77	0	0	0	0	0
1097	Allanvale Preschool	Centre-Based Care	28 Allanvale Avenue	LEOPOLD	VIC	3224	71	Exceeding NQS	EXD	No	No	No	8	144.469	-38.1874	3	3	4	3	3.7916	3.61217	0.438425	0.388357	0.413968	0.391661	0.451225	0.404614	0.372993	3.40063	0.408749	382.964	17605.3	0	0	0	1279.23	3742.72	0	0	0	0	0
1098	Goodstart Early Learning Gladstone - Beak Street	Centre-Based Care	1 Beak Street	GLADSTONE	QLD	4680	74	Meeting NQS	EXD	Yes	No	No	4	151.236	-23.8751	6	6	5	6	4.55461	5.35048	0.428071	0.477969	0.468083	0.531167	0.480645	0.47111	0.471962	5.48418	0.475572	165.301	333808	0	0	1076.31	1798.67	5084.49	0	0	0	0	0
1099	Unwin Street Preschool	Centre-Based Care	6 Unwin Street	KYABRAM	VIC	3620	61	Meeting NQS	MT	Yes	No	No	4	145.044	-36.3126	3	3	3	3	2.8341	2.95586	0.37664	0.3802	0.3825	0.38472	0.41635	0.42772	0.34141	2.96499	0.387077	15591.1	46859.8	0	0	0	0	0	0	0	0	0	0
1100	MacLagan-Windermere Kindergarten	Centre-Based Care	30 Margaret Street	MACLAGAN	QLD	4352	21	Exceeding NQS	EXD	No	No	No	8	151.66	-27.0653	2	3	2	2	3.20972	3.54193	0.637337	0.738605	0.603647	0.58131	0.587318	0.656367	0.427572	2.62527	0.604594	28532	60323	0	0	0	0	0	0	0	0	0	0
1101	Schools OUT OSHC	Centre-Based Care	1 Mullalys Rd	BOLINDA	VIC	3432	80	Meeting NQS	MT	No	No	Yes	7	144.746	-37.4333	2	3	3	3	2.95073	2.54291	0.682178	0.421385	0.339493	0.697953	0.459265	0.540125	0.452648	2.74894	0.513293	25817.6	17092.3	0	0	0	0	0	0	0	0	0	0
1102	Jervis Bay Primary School - Preschool Unit	Centre-Based Care	Jervis Bay Primary School, Dykes Avenue	JERVIS BAY	ACT	2540	25	Exceeding NQS	EXD	No	Yes	No	6	150.706	-35.1315	3	3	3	3	3.49841	3.4853	0.715835	0.744935	0.745791	0.722646	0.77134	0.723096	0.761665	3.16395	0.740758	41010.2	77432.4	0	0	0	0	0	0	0	0	0	0
1103	Esteem Kids Quirindi Public	Centre-Based Care	Quirindi Primary School, 20-30 Munro St	QUIRINDI	NSW	2343	24	Meeting NQS	MT	No	No	Yes	7	150.679	-31.4981	3	3	3	3	3.87528	3.73271	0.641148	0.568423	0.555568	0.554288	0.502128	0.527952	0.370688	3.268	0.531457	2498.48	164401	0	0	0	0	0	0	0	0	0	0
1104	Moura Child Care Centre	Centre-Based Care	CNR Young and Masters ST	MOURA	QLD	4718	29	Working Towards NQS	WT	Yes	No	No	4	149.975	-24.573	3	3	2	3	2.51199	3.56733	0.454587	0.52242	0.554247	0.506647	0.464967	0.42254	0.40668	2.84655	0.476012	561.555	367424	0	0	0	0	1731.81	0	0	0	0	0
1105	Day One Early Learning Centre - Victoria Point Campus	Centre-Based Care	3 School Road	VICTORIA POINT	QLD	4165	47	Meeting NQS	MT	Yes	No	Yes	3	153.297	-27.584	5	5	5	5	4.40728	4.64427	0.459426	0.452311	0.489847	0.520453	0.471074	0.534695	0.516279	4.84192	0.492012	5557.35	14300	0	0	0	0	0	0	0	0	0	0
1106	Great Lakes Children's Centre	Centre-Based Care	34 Lake Street	FORSTER	NSW	2428	59	Meeting NQS	MT	Yes	No	No	4	152.523	-32.1839	3	3	3	3	3.9583	3.692	0.352666	0.446709	0.402869	0.322443	0.310591	0.325249	0.284074	3.27505	0.349229	685.23	16938.9	0	0	0	0	2637.96	0	0	0	0	0
1107	C&K Whitsunday Kindergarten	Centre-Based Care	9 Schnapper Street	CANNONVALE	QLD	4802	24	Meeting NQS	MT	No	No	No	8	148.698	-20.2757	3	3	3	3	2.41013	3.08875	0.432978	0.374858	0.459892	0.349483	0.430567	0.425378	0.401208	2.91648	0.410624	62545.1	242129	0	0	0	0	0	0	0	0	0	0
1108	Willow Grove Kindergarten	Centre-Based Care	8 Main Road	WILLOW GROVE	VIC	3825	25	Meeting NQS	MT	No	No	No	8	146.18	-38.0733	3	3	4	3	3.2293	3.05764	0.714457	0.675186	0.614107	0.639357	0.641843	0.622679	0.621329	3.21449	0.646994	29539.9	16912.2	0	0	0	0	0	0	0	0	0	0
1109	Camp Australia - Christian College Geelong - Surf Coast Campus OSHC	Centre-Based Care	248 Great Ocean Rd	TORQUAY	VIC	3228	27		NA	No	No	Yes	7	144.291	-38.3388	3	3	3	3	3.04349	2.93504	0.58811	0.446736	0.488024	0.513917	0.4703	0.401886	0.454188	2.99642	0.480451	51.6848	16907	0	179.793	780.947	1021.19	2033.64	0	0	0	0	0
1110	St Johns Lutheran Kindergarten Kingaroy	Centre-Based Care	84-92 Ivy Street	KINGAROY	QLD	4610	22	Exceeding NQS	EXD	No	Yes	No	6	151.856	-26.5365	2	2	2	2	3.06814	3.38643	0.597024	0.584515	0.62178	0.5666	0.5352	0.592631	0.470615	2.4091	0.566909	2096.86	100531	0	0	0	0	0	0	0	0	0	0
1111	Whittlesea Preschool	Centre-Based Care	92 Church Street	WHITTLESEA	VIC	3757	30	Meeting NQS	MT	No	No	No	8	145.119	-37.5083	3	3	3	3	3.18553	3.10379	0.531778	0.437366	0.381216	0.511466	0.508591	0.520328	0.491144	3.04822	0.483127	13181.1	16871.6	0	0	0	0	0	0	0	0	0	0
1112	Butterfield House Child Care and Kindergarten	Centre-Based Care	240 Great Ocean Rd	JAN JUC	VIC	3228	77	Exceeding NQS	EXD	Yes	No	No	4	144.292	-38.3382	3	3	3	3	3.04349	2.93504	0.581675	0.4661	0.474475	0.5225	0.510675	0.426275	0.45755	2.99642	0.491321	134.445	16828.2	0	0	776.562	1025.12	2041.06	0	0	0	0	0
1113	OSHClub Gembrook	Centre-Based Care	Gembrook Primary School, 48-50 Main St	GEMBROOK	VIC	3783	32	Meeting NQS	MT	No	No	Yes	7	145.546	-37.9509	3	3	4	3	2.97335	2.69007	0.678029	0.653347	0.625441	0.664154	0.626978	0.68312	0.674814	3.11057	0.657983	16054.6	16821.9	0	0	0	0	0	0	0	0	0	0
1114	PCYC Whitsunday - Cannonvale School Age Care	Centre-Based Care	9 Coral Esplanade	CANNONVALE	QLD	4802	30	Meeting NQS	MT	No	No	Yes	7	148.696	-20.2728	3	3	3	3	2.41013	3.08875	0.0156231	0.0582	-0.129269	-0.0975462	-0.133631	-0.111969	-0.0617077	2.91648	-0.0657571	62207.4	241781	0	0	0	0	0	0	0	0	0	0
1115	Howlong Preschool	Centre-Based Care	91-95 Townsend Street	HOWLONG	NSW	2643	40	Exceeding NQS	EXD	No	No	No	8	146.637	-35.982	3	3	3	3	3.22279	3.29735	0.386284	0.436395	0.499637	0.475479	0.448411	0.450184	0.415979	3.08669	0.444624	124.451	16817.5	0	0	697.348	968.307	2080.21	0	0	0	0	0
1116	Gembrook Preschool	Centre-Based Care	19 Main Street	GEMBROOK	VIC	3783	33	Meeting NQS	MT	No	No	No	8	145.542	-37.9515	3	3	4	3	2.97335	2.69007	0.670554	0.667438	0.657354	0.715854	0.635408	0.6928	0.662754	3.11057	0.671737	15918.6	16801.5	0	0	0	0	0	0	0	0	0	0
1117	Active OOSH Forster	Centre-Based Care	Forster Public School, Head Street	FORSTER	NSW	2428	185	Meeting NQS	MT	No	No	Yes	7	152.524	-32.1816	3	3	3	3	3.9583	3.692	0.0767182	0.121927	-0.0172273	0.184555	0.1695	0.196382	0.0241364	3.27505	0.107999	789.052	16789.7	0	0	0	0	1677.37	0	0	0	0	0
1118	Nullawarre Kindergarten	Centre-Based Care	Henry's Sawmill Road	NULLAWARRE	VIC	3268	19	Exceeding NQS	EXD	No	Yes	No	6	142.73	-38.467	2	3	3	3	2.36099	2.31554	0.64804	0.551443	0.522015	0.617475	0.556257	0.548195	0.659048	2.61275	0.586068	2190.84	101848	0	0	0	0	0	0	0	0	0	0
1119	Kyabram Municipal Preschool	Centre-Based Care	148B Fenaughty Street	KYABRAM	VIC	3620	29	Meeting NQS	MT	No	No	No	8	145.051	-36.3148	3	3	3	3	2.8341	2.95586	0.391856	0.388928	0.398208	0.410944	0.477252	0.475396	0.369448	2.96499	0.416005	15888.2	46064.9	0	0	0	0	0	0	0	0	0	0
1120	One Tree Defence Childcare Unit Kangaroo Cottage	Centre-Based Care	19 Benson Road, HMAS Creswell	JERVIS BAY	ACT	2540	16	Meeting NQS	MT	Yes	No	No	4	150.701	-35.1325	3	3	3	3	3.49841	3.4853	0.766288	0.834306	0.818381	0.806919	0.843413	0.831781	0.826369	3.16395	0.818208	40987.7	77607.8	0	0	0	0	0	0	0	0	0	0
1121	St Mary's OSHClub Whittlesea	Centre-Based Care	Fir Street	WHITTLESEA	VIC	3757	45	Meeting NQS	EXD	No	No	Yes	7	145.117	-37.5096	3	3	3	3	3.18553	3.10379	0.470175	0.352825	0.319825	0.445625	0.42825	0.452325	0.422625	3.04822	0.413093	12956.6	16718	0	0	0	0	0	0	0	0	0	0
1122	Leopold Child and Family Centre	Centre-Based Care	31-39 Kensington Road	LEOPOLD	VIC	3224	132	Exceeding NQS	EXD	Yes	No	No	4	144.465	-38.1858	3	3	4	3	3.7916	3.61217	0.451191	0.3784	0.429018	0.391045	0.423891	0.379118	0.368255	3.40063	0.402988	451.583	17129.1	0	0	0	795.642	3601.78	0	0	0	0	0
1123	Goodstart Early Learning Kingaroy	Centre-Based Care	79-83 Ivy Street	KINGAROY	QLD	4610	74	Meeting NQS	EXD	Yes	No	No	4	151.857	-26.5383	2	2	2	2	3.06814	3.38643	0.65366	0.64348	0.69837	0.61147	0.58993	0.68463	0.48757	2.4091	0.624159	2228.33	100424	0	0	0	0	0	0	0	0	0	0
1124	Journey Early Learning Centre - Whittlesea	Centre-Based Care	2 Egret Place	WHITTLESEA	VIC	3757	70	Exceeding NQS	EXD	Yes	No	No	4	145.113	-37.5181	3	3	3	3	3.18553	3.10379	0.517056	0.385536	0.31876	0.4572	0.4504	0.460068	0.429572	3.04822	0.431227	11717.4	16692.1	0	0	0	0	0	0	0	0	0	0
1125	Scallywags Child Care	Centre-Based Care	14-20 Hazelwood Cres	CANNONVALE	QLD	4802	21		NA	Yes	No	No	4	148.697	-20.2798	3	3	3	3	2.41013	3.08875	0.767563	0.767012	0.806706	0.759656	0.781069	0.690388	0.672219	2.91648	0.74923	62664.6	242272	0	0	0	0	0	0	0	0	0	0
1126	Whittlesea PS TheirCare	Centre-Based Care	2435 Plenty Road	WHITTLESEA	VIC	3757	75	Exceeding NQS	EXD	No	No	Yes	7	145.114	-37.5149	3	3	3	3	3.18553	3.10379	NA	NA	NA	NA	NA	NA	NA	3.04822	NA	12178.9	16658.9	0	0	0	0	0	0	0	0	0	0
1127	Quirindi Pre-School	Centre-Based Care	Lot 6 Allnut Street	QUIRINDI	NSW	2343	40	Exceeding NQS	EXD	No	No	No	8	150.683	-31.4995	3	3	3	3	3.87528	3.73271	0.657182	0.581618	0.561382	0.5832	0.521071	0.563041	0.395959	3.268	0.551922	2428.37	164037	0	0	0	0	0	0	0	0	0	0
1128	Neerim South Primary School Outside School Care	Centre-Based Care	180 Main Neerim Road	NEERIM SOUTH	VIC	3831	45	Meeting NQS	EXD	No	No	Yes	7	145.956	-38.0155	3	3	4	3	3.21591	2.84496	0.764139	0.73254	0.737507	0.679953	0.719942	0.721616	0.681368	3.17681	0.719581	17421.1	16646.8	0	0	0	0	0	0	0	0	0	0
1129	Kyabram Community & Learning Centre	Centre-Based Care	21-25 Lake Road	KYABRAM	VIC	3620	30	Meeting NQS	MT	Yes	No	No	4	145.046	-36.3164	3	3	3	3	2.8341	2.95586	0.43994	0.41248	0.396	0.46246	0.45874	0.46288	0.36554	2.96499	0.428291	16115.7	46359.6	0	0	0	0	0	0	0	0	0	0
1130	Samford Valley Steiner School Early Childhood Centre	Centre-Based Care	5 Narrawa Drive	WIGHTS MOUNTAIN	QLD	4520	100	Exceeding NQS	EXD	No	Yes	No	6	152.858	-27.3939	3	3	3	3	3.58771	3.97563	0.677937	0.634955	0.749905	0.667308	0.728333	0.750727	0.631522	3.26056	0.691527	4019.93	16587.5	0	0	0	0	0	0	0	0	0	0
1131	Samford Valley Steiner School Outside School Hours Care	Centre-Based Care	5 Narrawa Drive	WIGHTS MOUNTAIN	QLD	4520	50	Meeting NQS	MT	No	No	Yes	7	152.858	-27.3939	3	3	3	3	3.58771	3.97563	NA	NA	NA	NA	NA	NA	NA	3.26056	NA	4019.93	16587.5	0	0	0	0	0	0	0	0	0	0
1132	Trinity College Kindy	Centre-Based Care	4 Archer Street, Sun Valley	GLADSTONE	QLD	4680	24	Meeting NQS	EXD	No	Yes	No	6	151.257	-23.8711	6	6	5	6	4.55461	5.35048	0.402975	0.463067	0.489167	0.537353	0.473614	0.480922	0.443944	5.48418	0.470149	210.266	333117	0	0	789.256	1426.86	3504.97	0	0	0	0	0
1133	Trinity College OSHClub Gladstone	Centre-Based Care	4 Archer St	SUN VALLEY	QLD	4680	45	Meeting NQS	MT	No	No	Yes	7	151.257	-23.8711	6	6	5	6	4.55461	5.35048	NA	NA	NA	NA	NA	NA	NA	5.48418	NA	210.266	333117	0	0	789.256	1426.86	3504.97	0	0	0	0	0
1134	Indigo North Health Rutherglen OSHC	Centre-Based Care	Murray Street	RUTHERGLEN	VIC	3685	35	Meeting NQS	MT	No	No	Yes	7	146.459	-36.0548	3	3	3	3	3.22823	3.30116	0.361766	0.367919	0.459947	0.485741	0.429676	0.421773	0.356905	3.08823	0.411961	145.534	16587.3	0	0	702.829	1105.39	2226.83	0	0	0	0	0
1135	Gin Gin Kindergarten	Centre-Based Care	27 Elliott Street	GIN GIN	QLD	4671	20	Exceeding NQS	EXD	No	No	No	8	151.957	-24.9905	3	3	2	3	2.56045	2.93396	0.613942	0.619637	0.670965	0.62625	0.623147	0.675995	0.552663	2.74907	0.626085	448.618	176298	0	0	0	57.9024	635.459	0	0	0	0	0
1136	Sparrow Early Learning Victoria Point	Centre-Based Care	118 Link Road	VICTORIA POINT	QLD	4165	75	Meeting NQS	MT	Yes	No	No	4	153.294	-27.5864	5	5	5	5	4.40728	4.64427	0.4032	0.445585	0.499885	0.499354	0.515777	0.5489	0.546823	4.84192	0.494218	5427.84	14226.6	0	0	0	0	0	0	0	0	0	0
1137	YMCA Victoria Point Vacation Care	Centre-Based Care	122-128 Link Rd	VICTORIA POINT	QLD	4165	135	Working Towards NQS	WT	No	No	No	8	153.294	-27.5863	5	5	5	5	4.40728	4.64427	NA	NA	NA	NA	NA	NA	NA	4.84192	NA	5402.01	14200.7	0	0	0	0	0	0	0	0	0	0
1138	Nana Glen Preschool	Centre-Based Care	Lot 13 Orara Way	NANA GLEN	NSW	2450	20	Meeting NQS	MT	Yes	No	No	4	153.008	-30.1447	3	3	3	3	3.78113	3.88272	0.733297	0.743743	0.782682	0.774567	0.765712	0.785982	0.713145	3.27731	0.757018	39278.6	16531.2	0	0	0	0	0	0	0	0	0	0
1139	The Mango Tree Child Care Centre	Centre-Based Care	47 Somerset Street	GIN GIN	QLD	4671	75	Meeting NQS	EXD	Yes	No	No	4	151.953	-24.9918	3	3	2	3	2.56045	2.93396	0.707019	0.736094	0.765925	0.727137	0.720856	0.727781	0.646238	2.74907	0.718721	767.237	176367	0	0	0	0	234.115	0	0	0	0	0
1140	Faith Lutheran College Outside School Hours Care	Centre-Based Care	132 Link Rd	VICTORIA POINT	QLD	4165	100	Meeting NQS	MT	No	No	Yes	7	153.292	-27.5854	5	5	5	5	4.40728	4.64427	0.516633	0.494567	0.598067	0.565633	0.55305	0.609333	0.529683	4.84192	0.552424	5169.42	13967.2	0	0	0	0	0	0	0	0	0	0
1141	Faith Lutheran Community Kindergarten	Centre-Based Care	132 Link Road	VICTORIA POINT	QLD	4165	44	Meeting NQS	MT	No	No	No	8	153.292	-27.5854	5	5	5	5	4.40728	4.64427	NA	NA	NA	NA	NA	NA	NA	4.84192	NA	5169.42	13967.2	0	0	0	0	0	0	0	0	0	0
1142	Pebbly Beach Early Learning Centre Little Beaver Preschool	Centre-Based Care	2 Cross Street	FORSTER	NSW	2428	41	Exceeding NQS	EXD	Yes	No	No	4	152.52	-32.1811	3	3	3	3	3.9583	3.692	0.225889	0.146467	0.299689	0.181978	0.160033	0.184311	0.226944	3.27505	0.203616	336.163	16467.2	0	0	225.714	1110.67	3324.75	0	0	0	0	0
1143	St Nicholas OOSH Forster	Centre-Based Care	Holy Name Convent School, 41 Lake St	FORSTER	NSW	2428	30	Meeting NQS	MT	No	No	Yes	7	152.518	-32.1825	3	3	3	3	3.9583	3.692	0.1873	-0.0760667	0.245	0.1379	0.0268667	0.0378667	0.0668333	3.27505	0.0893857	111.608	16466.8	0	0	1408.42	2100.11	4326.73	0	0	0	0	0
1144	Leopold Primary Outside School Hours Care Program	Centre-Based Care	Kensington Road	LEOPOLD	VIC	3224	90	Working Towards NQS	WT	No	No	Yes	7	144.466	-38.1826	3	3	4	3	3.7916	3.61217	0.4499	0.372327	0.437009	0.433518	0.4624	0.396909	0.368591	3.40063	0.417236	911.225	17255.7	0	0	0	0	1584.02	0	0	0	0	0
1145	Mary Beck Kindergarten	Centre-Based Care	8 Neerim East Road	NEERIM SOUTH	VIC	3831	26	Meeting NQS	EXD	No	No	No	8	145.956	-38.017	3	3	4	3	3.21591	2.84496	0.739083	0.7118	0.713867	0.658333	0.69615	0.682233	0.655767	3.17681	0.69389	17254.3	16465.8	0	0	0	0	0	0	0	0	0	0
1146	Giggle Kids Child Care Centre	Centre-Based Care	155 Shute Harbour Rd	CANNONVALE	QLD	4802	24	Meeting NQS	MT	Yes	No	No	4	148.694	-20.2767	3	3	3	3	2.41013	3.08875	0.378417	0.413283	0.461917	0.481517	0.486617	0.41225	0.285817	2.91648	0.417117	62201.5	241801	0	0	0	0	0	0	0	0	0	0
1147	LITTLE GEMS EARLY LEARNING	Centre-Based Care	103 MAIN STREET	GEMBROOK	VIC	3783	53	Meeting NQS	MT	Yes	No	Yes	3	145.553	-37.953	3	3	4	3	2.97335	2.69007	0.656069	0.643054	0.67165	0.637454	0.697154	0.669008	0.655588	3.11057	0.661425	15839.5	16433.4	0	0	0	0	0	0	0	0	0	0
1148	Crescent Head Community Pre-School	Centre-Based Care	3 Killuke Crescent	CRESCENT HEAD	NSW	2440	34	Meeting NQS	MT	No	No	No	8	152.971	-31.1885	3	3	3	3	3.52306	3.59129	0.605222	0.67403	0.7037	0.655863	0.678503	0.651933	0.595805	3.18572	0.652151	32895.5	16415.2	0	0	0	0	0	0	0	0	0	0
1149	Crescent Head Out Of School Care Pty Ltd	Centre-Based Care	42-44 Pacific St	CRESCENT HEAD	NSW	2440	29		NA	No	No	Yes	7	152.971	-31.1885	3	3	3	3	3.52306	3.59129	NA	NA	NA	NA	NA	NA	NA	3.18572	NA	32895.5	16415.2	0	0	0	0	0	0	0	0	0	0
1150	Kyabram P-12 College Outside School Hours Care	Centre-Based Care	33-35 Haslem Street	KYABRAM	VIC	3620	15	Meeting NQS	WT	No	No	Yes	7	145.053	-36.317	3	3	3	3	2.8341	2.95586	0.354444	0.379389	0.391222	0.407733	0.455078	0.474889	0.363067	2.96499	0.403689	16192.9	45723.1	0	0	0	0	0	0	0	0	0	0
1151	C&K Thornlands Childcare Centre	Centre-Based Care	18-22 Beveridge Rd	THORNLANDS	QLD	4164	131		NA	Yes	No	No	4	153.281	-27.5749	5	5	5	5	4.40728	4.64427	0.601762	0.574702	0.646994	0.590896	0.585581	0.657044	0.591883	4.84192	0.60698	3512.37	12202.2	0	0	0	0	0	0	0	0	0	0
1152	Camp Australia - Inverleigh Primary School OSHC	Centre-Based Care	54 High St	INVERLEIGH	VIC	3321	38	Meeting NQS	MT	No	No	Yes	7	144.055	-38.101	3	3	3	3	2.82201	2.6192	0.452997	0.435938	0.497293	0.441657	0.476729	0.447481	0.43215	2.90687	0.454892	44.5229	16357.5	35.1464	178.905	756.203	1002.03	2033.36	0	0	0	0	0
1153	Rutherglen Kindergarten	Centre-Based Care	169 High Street	RUTHERGLEN	VIC	3685	50	Meeting NQS	WT	No	No	No	8	146.459	-36.0568	3	3	3	3	3.22823	3.30116	0.350162	0.349662	0.46585	0.501838	0.423563	0.421712	0.345137	3.08823	0.408275	378.88	16332.4	0	0	0	731.556	2027.63	0	0	0	0	0
1154	Rosebank Community Preschool	Centre-Based Care	Rosebank Hall, 311 Rosebank Road	ROSEBANK	NSW	2480	20	Meeting NQS	MT	No	No	No	8	153.387	-28.681	3	3	3	3	3.57509	3.78132	0.808683	0.80231	0.849671	0.830602	0.846971	0.821612	0.778741	3.22607	0.819799	6133.16	16325.9	0	0	0	0	0	0	0	0	0	0
1155	Leopold Early Learning Centre	Centre-Based Care	688 Bellarine Hwy	LEOPOLD	VIC	3224	114		NA	Yes	No	No	4	144.457	-38.1877	3	3	4	3	3.7916	3.61217	0.482055	0.39341	0.449315	0.436035	0.452275	0.39808	0.3868	3.40063	0.428281	24.1131	16301	112.62	375.689	1519.25	1996.35	4015.08	0	0	0	0	0
1156	One Tree Kambalda Children's Service	Centre-Based Care	2 Barnes Drive	KAMBALDA	WA	6442	24	Meeting NQS	WT	Yes	No	No	4	121.621	-31.2086	3	4	3	3	2.73721	2.59626	0.276693	0.307851	0.275487	0.307221	0.307285	0.292505	0.267231	3.05558	0.290611	189772	626559	0	0	0	0	0	0	0	0	0	0
1157	Emerald Preschool	Centre-Based Care	7-9 Kings Road	EMERALD	VIC	3782	65	Meeting NQS	MT	No	No	No	8	145.443	-37.9322	3	3	4	3	3.03144	2.75759	0.693397	0.702176	0.666417	0.684083	0.686071	0.695227	0.661385	3.1315	0.684108	17505.2	19046.1	0	0	0	0	0	0	0	0	0	0
1158	St Jakobi Lutheran School Outside School Hours Care	Centre-Based Care	Lyndoch Valley Rd	LYNDOCH	SA	5351	24	Working Towards NQS	WT	No	No	Yes	7	138.894	-34.6211	3	4	3	3	2.49325	2.5898	0.434045	0.530882	0.487052	0.495928	0.599365	0.47481	0.397922	3.01384	0.488572	0.790807	17237.5	99.7122	199.886	728.252	999.951	2001.99	0	0	0	0	0
1159	GEMS Prep School	Centre-Based Care	30 Gifford Road	DUNSBOROUGH	WA	6281	50	Meeting NQS	MT	Yes	No	No	4	115.102	-33.6013	3	3	3	2	2.43387	2.18245	0.537173	0.503005	0.479455	0.418741	0.472257	0.430873	0.489084	2.60272	0.475798	2139.32	152771	0	0	0	0	0	0	0	0	0	0
1160	Bellbrae PS TheirCare	Centre-Based Care	50 School Rd	BELLBRAE	VIC	3228	45	Working Towards NQS	WT	No	No	Yes	7	144.263	-38.3337	3	3	3	3	3.04349	2.93504	0.62733	0.506547	0.486797	0.577875	0.550515	0.451587	0.49743	2.99642	0.528297	652.721	16209.6	0	0	0	0	1923.48	0	0	0	0	0
1161	MONTESSORI EARLY YEARS LEARNING AND CARE CENTRE DAMPIER	Centre-Based Care	3 High St	DAMPIER	WA	6713	79	Meeting NQS	MT	Yes	No	Yes	3	116.706	-20.6622	7	9	9	8	6.68407	8.00231	0.0789052	0.130264	0.0721707	0.0726603	0.121579	0.103969	0.141914	7.94773	0.103066	452.519	1.34673e+06	0	0	0	346.282	1056.03	0	0	0	0	0
1162	C&K Redlands Community Kindergarten	Centre-Based Care	96 Queen Street	CLEVELAND	QLD	4163	44	Exceeding NQS	EXD	No	No	No	8	153.27	-27.5279	5	5	5	5	4.40728	4.64427	0.409549	0.386081	0.403581	0.384681	0.41257	0.454881	0.383916	4.84192	0.405037	373.402	9257.02	0	0	0	1309.7	2836.08	0	0	0	0	0
1163	Wilson's Creek Community Preschool	Centre-Based Care	Huonbrook Road	WILSONS CREEK	NSW	2482	20	Meeting NQS	MT	No	No	No	8	153.389	-28.5554	3	3	3	3	3.62564	3.86095	0.875421	0.860584	0.886888	0.90365	0.880743	0.883288	0.84739	3.24777	0.876852	20272.3	16132.3	0	0	0	0	0	0	0	0	0	0
1164	Culburra & Districts Preschool	Centre-Based Care	20 Otway Street	ORIENT POINT	NSW	2540	25	Working Towards NQS	WT	Yes	No	No	4	150.748	-34.91	3	3	3	3	3.69277	3.7405	0.333209	0.130111	0.225904	0.216643	-0.0450717	0.290039	0.163528	3.23888	0.187766	19358.8	47152.9	0	0	0	0	0	0	0	0	0	0
1165	Williamtown Preschool Inc	Centre-Based Care	2645 Nelson Bay Rd	SALT ASH	NSW	2318	20		NA	No	No	No	8	151.91	-32.7887	3	3	3	3	3.99418	3.88075	0.697555	0.736943	0.716584	0.741867	0.696057	0.681988	0.643114	3.31249	0.702016	43.6806	16086.5	40.6455	343.005	1324.47	1756.47	3441.88	0	0	0	0	0
1166	After The Bell Aus- Emerald Scout Hall	Centre-Based Care	21 Kilvington Dr	EMERALD	VIC	3782	30	Meeting NQS	MT	No	No	No	8	145.44	-37.9352	3	3	4	3	3.03144	2.75759	0.740407	0.775733	0.76758	0.74886	0.743447	0.731313	0.711913	3.1315	0.745608	16993.7	18570.9	0	0	0	0	0	0	0	0	0	0
1167	Genius Learning - 121 Rainforest Centre	Centre-Based Care	121 Shute Harbour Road	CANNONVALE	QLD	4802	150	Working Towards NQS	WT	Yes	No	No	4	148.691	-20.2779	3	3	3	3	2.41013	3.08875	0.3643	0.435064	0.471227	0.447073	0.460255	0.361745	0.352436	2.91648	0.413157	61927.2	241540	0	0	0	0	0	0	0	0	0	0
1168	Jabiru Kids Cleveland	Centre-Based Care	Wynyard Street	CLEVELAND	QLD	4163	105	Meeting NQS	MT	No	No	Yes	7	153.269	-27.53	5	5	5	5	4.40728	4.64427	0.528189	0.528333	0.527711	0.492722	0.5421	0.574189	0.492622	4.84192	0.526552	634.117	9181.21	0	0	0	0	2496.95	0	0	0	0	0
1169	Little Groms Early Learning	Centre-Based Care	88 Geelong Rd	TORQUAY	VIC	3228	57	Exceeding NQS	EXD	Yes	No	No	4	144.317	-38.3293	3	3	3	3	3.203	3.00879	0.413186	0.372578	0.417305	0.39579	0.363259	0.363869	0.38292	3.0353	0.386987	24.0753	16042.4	78.9221	373.162	1520.81	2037.55	4147.97	0	0	0	0	0
1170	Laharum Preschool	Centre-Based Care	1574 Northern Grampians Rd	LAHARUM	VIC	3401	13	Meeting NQS	MT	No	Yes	No	6	142.323	-36.9454	2	3	3	3	2.05782	2.22946	0.369467	0.260569	0.291438	0.366757	0.326	0.278178	0.298821	2.54788	0.313033	34303.9	105895	0	0	0	0	0	0	0	0	0	0
1171	Inverleigh Kindergarten	Centre-Based Care	23 Dundas Street	INVERLEIGH	VIC	3321	33	Exceeding NQS	EXD	No	No	No	8	144.059	-38.1028	3	3	3	3	2.82201	2.6192	0.444394	0.381588	0.456713	0.426469	0.413356	0.410381	0.396025	2.90687	0.418418	303.071	16017.1	0	0	443.436	777.402	1904.8	0	0	0	0	0
1172	Southern Barossa Community Childcare	Centre-Based Care	200 Lyndoch Valley Road	LYNDOCH	SA	5351	80	Exceeding NQS	EXD	Yes	No	No	4	138.893	-34.6195	3	4	3	3	2.49325	2.5898	0.39058	0.45506	0.47109	0.46655	0.58825	0.44547	0.36789	3.01384	0.454984	54.9469	17072.8	0	166.592	720.015	993.353	1998.69	0	0	0	0	0
1173	Bay House Early Education	Centre-Based Care	120 Princess Street	CLEVELAND	QLD	4163	75	Meeting NQS	EXD	Yes	No	No	4	153.268	-27.534	5	5	5	5	4.40728	4.64427	0.533353	0.501694	0.534859	0.467929	0.527259	0.547271	0.489153	4.84192	0.514503	1147.86	9094.54	0	0	0	0	0	0	0	0	0	0
1174	Yarra Glen Early Learning Centre	Centre-Based Care	43A Forest Street	YARRA GLEN	VIC	3775	60	Meeting NQS	MT	Yes	No	No	4	145.375	-37.6481	3	3	4	3	3.31013	3.12046	0.645604	0.536179	0.445639	0.5526	0.590151	0.59294	0.580233	3.23843	0.563335	1490.96	28037.7	0	0	0	0	0	0	0	0	0	0
1175	PCYC Whitsunday School Age Care	Centre-Based Care	105 Shute Harbour Road	CANNONVALE	QLD	4802	45	Exceeding NQS	MT	No	No	Yes	7	148.691	-20.2795	3	3	3	3	2.41013	3.08875	0.708267	0.603333	0.668633	0.593933	0.636933	0.5849	0.534533	2.91648	0.618648	61973.7	241595	0	0	0	0	0	0	0	0	0	0
1176	Busy Bees at Salt Ash	Centre-Based Care	2634 Nelson Bay Road	SALT ASH	NSW	2318	120	Exceeding NQS	MT	Yes	No	No	4	151.909	-32.7894	3	3	3	3	3.99418	3.88075	0.7343	0.756929	0.744357	0.770671	0.746743	0.7457	0.6632	3.31249	0.737414	54.5352	15950.9	0	308.901	1487.47	1967.47	3691.63	0	0	0	0	0
1177	C&K Kin Kora Community Kindergarten	Centre-Based Care	84 Sunvalley Road	GLADSTONE	QLD	4680	24	Exceeding NQS	EXD	No	No	No	8	151.252	-23.879	6	6	5	6	4.55461	5.35048	0.451724	0.49419	0.501634	0.550617	0.455307	0.512134	0.466966	5.48418	0.490367	783.88	332525	0	0	0	0	1795.39	0	0	0	0	0
1178	Our Place Play School	Centre-Based Care	55 Stockton Street	NELSON BAY	NSW	2315	25	Meeting NQS	MT	Yes	No	No	4	152.14	-32.7255	3	3	3	3	3.81409	3.70615	0.476081	0.48725	0.470826	0.584647	0.461316	0.509559	0.438017	3.25337	0.489671	54.0595	15915.2	0	180.671	609.337	762.066	1272.24	0	0	0	0	0
1179	Our Place Preschool	Centre-Based Care	53 Stockton St	NELSON BAY	NSW	2315	28	Meeting NQS	MT	Yes	No	No	4	152.14	-32.7254	3	3	3	3	3.81409	3.70615	0.0859	NA	0.3583	0.3583	0.057	0.4715	0.0269	3.25337	NA	53.7467	15913.3	0	199.459	589.484	743.356	1254.86	0	0	0	0	0
1180	Goolwa Children's Centre for Early Childhood Development and Parenting	Centre-Based Care	Brooking Street	GOOLWA	SA	5214	87	Meeting NQS	MT	No	No	No	8	138.784	-35.5009	3	3	3	3	2.4366	2.6295	0.288912	0.306464	0.291398	0.309243	0.330848	0.273795	0.271124	2.84435	0.295969	202.371	55022.2	0	0	606.48	912.195	2354.12	0	0	0	0	0
1181	Goolwa Children's Centre	Centre-Based Care	Brooking Street	GOOLWA	SA	5214	87	Meeting NQS	MT	Yes	No	No	4	138.784	-35.5009	3	3	3	3	2.4366	2.6295	NA	NA	NA	NA	NA	NA	NA	2.84435	NA	202.371	55022.2	0	0	606.48	912.195	2354.12	0	0	0	0	0
1182	Tamborine Mountain College Early Learning and Child Care Centre	Centre-Based Care	80 Beacon Road	NORTH TAMBORINE	QLD	4272	60		NA	Yes	No	No	4	153.176	-27.9283	3	3	3	3	3.4182	3.83928	0.761207	0.776853	0.780525	0.788048	0.783058	0.786497	0.73655	3.20958	0.773248	3960.57	15853.6	0	0	0	0	0	0	0	0	0	0
1183	PCYC Redlands - Bayview School Age Care	Centre-Based Care	Bayview College, 77 Ziegenfusz Road	THORNLANDS	QLD	4164	104	Meeting NQS	MT	No	No	Yes	7	153.262	-27.5627	5	5	5	5	4.40728	4.64427	0.496956	0.498168	0.521095	0.483815	0.502853	0.569175	0.507532	4.84192	0.51137	966.573	9582.7	0	0	0	0	357.252	0	0	0	0	0
1184	Paterson Valley Community Pre-School	Centre-Based Care	Webbers Creek Road	PATERSON	NSW	2421	27	Exceeding NQS	EXD	No	No	No	8	151.576	-32.6025	4	4	4	4	4.4452	4.31017	0.80054	0.744053	0.805258	0.81479	0.677282	0.750277	0.73341	4.1259	0.760801	18666.8	24389.6	0	0	0	0	0	0	0	0	0	0
1185	KIN OSH Program	Centre-Based Care	35 Symonds St	YARRA GLEN	VIC	3775	30	Meeting NQS	MT	No	No	Yes	7	145.373	-37.6492	3	3	4	3	3.31013	3.12046	0.691486	0.603314	0.478757	0.601957	0.630843	0.628386	0.637471	3.23843	0.610316	1387.92	27814.9	0	0	0	0	0	0	0	0	0	0
1186	Goodstart Early Learning Kin Kora	Centre-Based Care	Sunvalley Road	GLADSTONE	QLD	4680	74	Meeting NQS	MT	Yes	No	No	4	151.253	-23.8801	6	6	5	6	4.55461	5.35048	0.43565	0.5115	0.494583	0.569117	0.47485	0.465	0.438517	5.48418	0.484174	903.712	332380	0	0	0	0	776.798	0	0	0	0	0
1187	Tathra Preschool	Centre-Based Care	Tomigee Street	TATHRA	NSW	2550	27	Exceeding NQS	EXD	No	No	No	8	149.978	-36.7345	2	3	3	3	2.97365	3.40097	0.69347	0.723381	0.733163	0.760467	0.723425	0.726519	0.627804	2.89577	0.712604	22020.4	209421	0	0	0	0	0	0	0	0	0	0
1188	Port Sorell Outside School Hours Care	Centre-Based Care	Pitcairn Street	PORT SORELL	TAS	7307	30	Meeting NQS	MT	No	No	Yes	7	146.549	-41.1634	2	2	3	3	2.16031	2.19727	0.388709	0.392481	0.343235	0.324449	0.408509	0.377518	0.350561	2.39293	0.369352	1981.13	17285.9	0	0	0	0	0	0	0	0	0	0
1189	Happy Tots Early Education Centre on Waterloo	Centre-Based Care	209 Waterloo Street	CLEVELAND	QLD	4163	120	Meeting NQS	MT	Yes	No	No	4	153.264	-27.5478	5	5	5	5	4.40728	4.64427	0.486083	0.472487	0.500039	0.460509	0.497189	0.547715	0.509707	4.84192	0.496247	1033.31	8997.38	0	0	0	0	0	0	0	0	0	0
1190	Little Gekos Early Learning Centre	Centre-Based Care	7 Tropic Road	CANNONVALE	QLD	4802	65	Meeting NQS	MT	Yes	No	Yes	3	148.69	-20.2833	3	3	3	3	2.41013	3.08875	0.705046	0.709669	0.687185	0.668077	0.714169	0.678292	0.587346	2.91648	0.678541	62075.8	241714	0	0	0	0	0	0	0	0	0	0
1191	HEI SCHOOLS EMERALD EARLY LEARNING CENTRE	Centre-Based Care	267-271 Belgrave-Gembrook Road	EMERALD	VIC	3782	60	Meeting NQS	MT	Yes	No	No	4	145.438	-37.9318	3	3	4	3	3.03144	2.75759	0.753178	0.740844	0.735256	0.759367	0.734244	0.739922	0.739844	3.1315	0.743237	17243.4	18646.4	0	0	0	0	0	0	0	0	0	0
1192	St Rita's Outside School Hours Care	Centre-Based Care	Benfer Road	VICTORIA POINT	QLD	4165	60	Meeting NQS	MT	No	No	Yes	7	153.291	-27.5938	5	5	5	5	4.40728	4.64427	0.530827	0.573623	0.56086	0.55747	0.55426	0.636707	0.59165	4.84192	0.5722	5598.78	14473.9	0	0	0	0	0	0	0	0	0	0
1193	Goodstart Early Learning Nelson Bay	Centre-Based Care	125-127 Shoal Bay Road	NELSON BAY	NSW	2315	59	Meeting NQS	MT	Yes	No	No	4	152.157	-32.7176	3	3	3	3	3.81409	3.70615	0.335867	0.310229	0.305225	0.2836	0.296815	0.307295	0.2609	3.25337	0.29999	1973.87	15690.4	0	0	0	0	0	0	0	0	0	0
1194	Victoria Point Early Learning Centre 1	Centre-Based Care	49-51 Grandis Crescent	VICTORIA POINT	QLD	4165	134	Meeting NQS	MT	Yes	No	No	4	153.291	-27.5935	5	5	5	5	4.40728	4.64427	0.47005	0.50985	0.53405	0.5061	0.5077	0.62895	0.5273	4.84192	0.526286	5511.14	14386.7	0	0	0	0	0	0	0	0	0	0
1195	Panton Hill Preschool	Centre-Based Care	601 Main Road	PANTON HILL	VIC	3759	30	Meeting NQS	MT	No	No	No	8	145.24	-37.6415	3	3	4	3	3.43558	3.05853	0.625751	0.54682	0.548646	0.591298	0.590025	0.628108	0.573585	3.24902	0.586319	6196.61	17929.6	0	0	0	0	0	0	0	0	0	0
1196	Karingal Preschool Nelson Bay	Centre-Based Care	Karingal Pre School, 14 Gowrie Avenue	NELSON BAY	NSW	2315	30	Exceeding NQS	EXD	No	No	No	8	152.16	-32.7159	3	3	3	3	3.81409	3.70615	0.208609	0.0834545	0.264645	0.255545	0.0809091	0.152164	0.0237364	3.25337	0.152723	2400.07	15635	0	0	0	0	0	0	0	0	0	0
1197	Waubra Children's Service	Centre-Based Care	2091 Sunraysia Highway	WAUBRA	VIC	3352	30	Meeting NQS	MT	No	No	No	8	143.635	-37.3557	2	3	3	3	2.29159	2.21046	0.608631	0.34916	0.40585	0.540741	0.514919	0.398252	0.537167	2.58368	0.479246	38.9251	15627.6	42.5672	183.612	753.846	1005.01	2017.14	0	0	0	0	0
1198	Emerald Out of School Hours Care Service	Centre-Based Care	356 Main Road	EMERALD	VIC	3782	56	Meeting NQS	WT	No	No	Yes	7	145.437	-37.9331	3	3	4	3	3.03144	2.75759	0.7628	0.741017	0.771883	0.75345	0.736717	0.734833	0.730217	3.1315	0.747274	17005.9	18410.7	0	0	0	0	0	0	0	0	0	0
1199	Laurimar Child Care and Early Learning	Centre-Based Care	35 Flaxen Hills Road	DOREEN	VIC	3754	120	Meeting NQS	MT	Yes	No	No	4	145.137	-37.5794	3	3	3	3	3.18553	3.10379	0.475119	0.373248	0.367286	0.492421	0.486124	0.487717	0.43061	3.04822	0.444647	5503.43	16508.6	0	0	0	0	0	0	0	0	0	0
1200	Avoca Before & After School Care	Centre-Based Care	Pueblo St	COPACABANA	NSW	2251	60	Meeting NQS	WT	No	No	Yes	7	151.436	-33.4854	4	4	4	4	4.6416	4.49085	0.668178	0.656423	0.644142	0.659512	0.66272	0.623222	0.704457	4.18874	0.659808	13916.8	18050.9	0	0	0	0	0	0	0	0	0	0
1201	Narnia Christian Preschool and Early Childhood Centre Port Stephens	Centre-Based Care	186 Salamander Way	SALAMANDER BAY	NSW	2317	58	Exceeding NQS	MT	Yes	No	No	4	152.111	-32.7383	3	3	3	3	3.81409	3.70615	0.626915	0.627089	0.654428	0.668559	0.646882	0.629436	0.61492	3.25337	0.638318	746.974	15600.7	0	0	0	0	1411.65	0	0	0	0	0
1202	Kangarilla/Clarendon OSHC - Kangarilla	Centre-Based Care	Kangarilla Primary School, Main Road	KANGARILLA	SA	5157	30	Working Towards NQS	WT	No	No	Yes	7	138.659	-35.1483	3	3	3	3	2.33751	2.37386	0.416947	0.498595	0.416953	0.469744	0.551837	0.467654	0.426822	2.78523	0.464079	9564.87	15582.8	0	0	0	0	0	0	0	0	0	0
1203	St James Lutheran Kindergarten	Centre-Based Care	29 Waterloo Street	CLEVELAND	QLD	4163	44	Meeting NQS	EXD	No	No	No	8	153.265	-27.5289	5	5	5	5	4.40728	4.64427	0.449589	0.400578	0.481011	0.420944	0.452633	0.460578	0.461322	4.84192	0.446665	529.75	8695.5	0	0	0	0	1887.85	0	0	0	0	0
1204	Panton Hill PS TheirCare	Centre-Based Care	585 Main Road	PANTON HILL	VIC	3759	20	Working Towards NQS	WT	No	No	Yes	7	145.24	-37.6418	3	3	4	3	3.43558	3.05853	0.6061	0.49425	0.48725	0.58355	0.57475	0.6214	0.54735	3.24902	0.559236	6122.36	17857.9	0	0	0	0	0	0	0	0	0	0
1205	St Philip's Community OOSH	Centre-Based Care	St Philip's Christian College, 182 Salamander Way	SALAMANDER BAY	NSW	2317	50	Meeting NQS	WT	No	No	Yes	7	152.11	-32.7383	3	3	3	3	3.81409	3.70615	NA	NA	NA	NA	NA	NA	NA	3.25337	NA	806.548	15562.7	0	0	0	0	1285.95	0	0	0	0	0
1206	The Hive Early Learning Centre Torquay	Centre-Based Care	78-80 Beach Rd	TORQUAY	VIC	3228	95	Meeting NQS	MT	Yes	Yes	Yes	1	144.317	-38.3257	3	3	3	3	3.203	3.00879	0.500879	0.476186	0.465971	0.493021	0.497636	0.455957	0.437207	3.0353	0.475265	112.071	15536.3	0	0	1467.78	1959.86	4012.26	0	0	0	0	0
1207	Tomaree OOSH	Centre-Based Care	Tomaree Public School, Salamander Way	SALAMANDER BAY	NSW	2317	30	Meeting NQS	MT	No	No	Yes	7	152.112	-32.7366	3	3	3	3	3.81409	3.70615	0.662	0.680971	0.715986	0.763529	0.7215	0.681229	0.720143	3.25337	0.70648	694.747	15512.5	0	0	0	0	1492.23	0	0	0	0	0
1208	Cleveland Early Learning Centre	Centre-Based Care	149 Queen Street	CLEVELAND	QLD	4163	77	Working Towards NQS	WT	Yes	No	No	4	153.264	-27.5282	5	5	5	5	4.40728	4.64427	0.423725	0.409575	0.4449	0.390475	0.405425	0.436325	0.424175	4.84192	0.419229	440.285	8618.22	0	0	0	402.707	2452.08	0	0	0	0	0
1209	Ruby and Ollie's All Abilities Childcare Redlands	Centre-Based Care	Redland District Special School, 51 - 53 Panorama Drive	THORNLANDS	QLD	4164	60	Meeting NQS	MT	No	No	Yes	7	153.261	-27.55	5	5	5	5	4.40728	4.64427	0.482557	0.470714	0.504471	0.462557	0.498457	0.545086	0.516114	4.84192	0.497137	769.395	8805.02	0	0	0	0	1897.52	0	0	0	0	0
1210	The College Club	Centre-Based Care	17 Government Rd	NELSON BAY	NSW	2315	30	Meeting NQS	MT	No	No	Yes	7	152.141	-32.7214	3	3	3	3	3.81409	3.70615	0.08689	-0.20051	0.26612	0.31985	-0.15271	-0.08436	-0.08566	3.25337	0.0213743	409.102	15482.7	0	0	0	233.395	775.46	0	0	0	0	0
1211	Goodstart Early Learning Torquay	Centre-Based Care	86 Beach Road	TORQUAY	VIC	3228	45	Meeting NQS	MT	Yes	No	No	4	144.316	-38.3254	3	3	3	3	3.203	3.00879	0.55065	0.5006	0.52115	0.5849	0.5228	0.48865	0.48385	3.0353	0.5218	203.032	15469.8	0	0	1287.68	1829.15	3928.74	0	0	0	0	0
1212	Briagolong Kindergarten & Occasional Care Centre	Centre-Based Care	28 Cahill Street	BRIAGOLONG	VIC	3860	37	Meeting NQS	MT	No	No	No	8	147.072	-37.8433	3	3	4	3	3.27304	3.17431	0.633403	0.640621	0.659597	0.734491	0.66055	0.655983	0.583814	3.24122	0.652637	64219.8	86381.4	0	0	0	0	0	0	0	0	0	0
1213	Leopold World of Learning	Centre-Based Care	31-33 Melaluka Road	LEOPOLD	VIC	3224	46	Meeting NQS	MT	Yes	No	No	4	144.457	-38.1787	3	3	4	3	3.7916	3.61217	0.438604	0.334148	0.412817	0.450513	0.428357	0.379761	0.368917	3.40063	0.401874	1163.39	16405.9	0	0	0	0	0	0	0	0	0	0
1214	BOOSH	Centre-Based Care	614 Beechwood Road	BEECHWOOD	NSW	2446	20	Working Towards NQS	WT	No	No	Yes	7	152.681	-31.435	3	3	3	3	3.77004	3.57935	0.745319	0.726667	0.75204	0.758865	0.675567	0.6804	0.645951	3.2249	0.712116	5022.66	15400.3	0	0	0	0	0	0	0	0	0	0
1215	Goolwa Primary School OSHC	Centre-Based Care	1 Gardner Street, Cadel/Brooking Street, Goolwa Primary School	GOOLWA	SA	5214	30	Working Towards NQS	WT	No	No	Yes	7	138.781	-35.498	3	3	3	3	2.42822	2.54024	0.3073	0.353117	0.292267	0.406306	0.420667	0.306189	0.287328	2.82808	0.339025	102.905	54479.3	0	0	720.474	995.489	2775.5	0	0	0	0	0
1216	Wingham Pre School	Centre-Based Care	Wingham Preschool, 9 Price Street	WINGHAM	NSW	2429	49	Exceeding NQS	EXD	No	No	No	8	152.367	-31.8673	3	3	3	3	3.77375	3.52685	0.614103	0.597059	0.64472	0.643332	0.538783	0.573432	0.518466	3.21677	0.589985	28800.9	15373.2	0	0	0	0	0	0	0	0	0	0
1217	Guppy's Early Learning Centre - Blackbutt	Centre-Based Care	41 Sutton Street	BLACKBUTT	QLD	4306	65	Meeting NQS	MT	Yes	No	No	4	152.104	-26.8884	2	3	2	2	2.85282	3.22753	0.632921	0.548215	0.635823	0.62863	0.667485	0.687836	0.525716	2.51339	0.618089	29263.4	77117.7	0	0	0	0	0	0	0	0	0	0
1218	Goodstart Early Learning Kindergarten Fernvale	Centre-Based Care	Fernvale State School, Brisbane Valley Highway	FERNVALE	QLD	4306	22	Exceeding NQS	EXD	No	No	No	8	152.644	-27.4469	3	3	3	3	3.59956	4.05662	0.557242	0.681219	0.74017	0.58906	0.67247	0.668542	0.528105	3.27603	0.63383	16178.1	18705.5	0	0	0	0	0	0	0	0	0	0
1219	Guardian Childcare & Education Torquay	Centre-Based Care	Attunga Drive	TORQUAY	VIC	3228	72	Meeting NQS	EXD	Yes	No	No	4	144.312	-38.3247	3	3	3	3	3.203	3.00879	0.544508	0.485877	0.498854	0.573023	0.517592	0.457123	0.499092	3.0353	0.510867	620.347	15285.3	0	0	0	0	3124.75	0	0	0	0	0
1220	Pretty Beach Community Preschool	Centre-Based Care	150 Heath Rd	PRETTY BEACH	NSW	2257	39	Exceeding NQS	EXD	No	No	No	8	151.351	-33.5264	4	4	4	5	5.57543	5.49557	0.411281	0.364037	0.285846	0.313082	0.419626	0.450416	0.376221	4.6785	0.374358	9372.93	15272.4	0	0	0	0	0	0	0	0	0	0
1221	Cobden & District Kindergarten	Centre-Based Care	43 Victoria Street	COBDEN	VIC	3266	24	Meeting NQS	MT	No	No	No	8	143.077	-38.3278	2	3	3	3	2.31916	2.25273	0.632505	0.572579	0.558879	0.609607	0.598493	0.613436	0.63461	2.59531	0.602873	39801.8	61258.4	0	0	0	0	0	0	0	0	0	0
1222	Salamander Child Care Centre	Centre-Based Care	3 Community Close	SALAMANDER BAY	NSW	2317	80	Exceeding NQS	EXD	Yes	No	No	4	152.106	-32.7376	3	3	3	3	3.81409	3.70615	0.708867	0.691633	0.7616	0.787947	0.690593	0.673547	0.715073	3.25337	0.718466	1264.57	15242.8	0	0	0	0	0	0	0	0	0	0
1223	Mary Valley Childcare Smarty Pants	Centre-Based Care	35 William Street	IMBIL	QLD	4570	55	Meeting NQS	WT	Yes	No	No	4	152.677	-26.4635	2	3	2	3	2.97667	3.38519	0.747092	0.78602	0.779037	0.716292	0.754319	0.754319	0.737131	2.72698	0.753458	NA	NA	0	0	0	0	0	0	0	0	0	0
1224	C&K Blackbutt Community Kindergarten	Centre-Based Care	36 Sutton Street	BLACKBUTT	QLD	4306	22	Meeting NQS	MT	No	No	No	8	152.104	-26.887	2	3	2	2	2.85282	3.22753	0.64494	0.55374	0.65984	0.6933	0.688	0.7186	0.526	2.51339	0.640631	29087.6	77281.8	0	0	0	0	0	0	0	0	0	0
1225	Blue Wren Child Care Centre	Centre-Based Care	432 Bells Line Of Road	KURMOND	NSW	2757	80	Meeting NQS	MT	Yes	No	No	4	150.698	-33.5541	3	4	4	4	4.08764	3.81543	0.782305	0.72424	0.758011	0.763993	0.662084	0.710889	0.719493	3.81718	0.731574	123.416	27533.4	0	0	703.333	994.716	2041.38	0	0	0	0	0
1226	Bracknell Primary Outside School Hours Care	Centre-Based Care	Bracknell Primary School, 53 Jane St	BRACKNELL	TAS	7302	15	Working Towards NQS	WT	No	No	Yes	7	146.935	-41.6518	2	2	3	3	1.97796	2.01049	0.72971	0.728136	0.602371	0.734245	0.66366	0.697517	0.576405	2.33141	0.676006	16797	24769.3	0	0	0	0	0	0	0	0	0	0
1227	Natural Steps Pre-School	Centre-Based Care	40 Catherine Street	CESSNOCK	NSW	2325	29	Working Towards NQS	WT	Yes	No	No	4	151.339	-32.8417	5	4	4	4	5.28471	5.14221	0.594863	0.610256	0.596822	0.58291	0.553253	0.488956	0.469454	4.57115	0.556645	1805.41	15195.8	0	0	0	0	0	0	0	0	0	0
1228	Jumping Beans Childcare (Thornlands)	Centre-Based Care	188 South St	THORNLANDS	QLD	4164	80	Meeting NQS	EXD	Yes	No	No	4	153.258	-27.5482	5	5	5	5	4.40728	4.64427	0.47755	0.43745	0.46013	0.44307	0.4742	0.4861	0.44312	4.84192	0.460231	464.752	8474.24	0	0	0	466.978	2413.48	0	0	0	0	0
1229	Guppy's Early Learning Centre - Thornlands	Centre-Based Care	39 Osprey Drive	THORNLANDS	QLD	4164	65	Meeting NQS	WT	Yes	No	No	4	153.258	-27.5518	5	5	5	5	4.40728	4.64427	0.61596	0.55142	0.54702	0.5082	0.5358	0.56212	0.51742	4.84192	0.548277	471.559	8564.56	0	0	0	331.742	2810.83	0	0	0	0	0
1230	Southern Cross Montessori Torquay	Centre-Based Care	21 Henty Street	TORQUAY	VIC	3228	28	Meeting NQS	MT	Yes	No	No	4	144.319	-38.3226	3	3	3	3	3.203	3.00879	0.410173	0.420993	0.419513	0.419587	0.393747	0.388753	0.400993	3.0353	0.40768	102.134	15181.8	0	0	1457.65	1947.28	3994.91	0	0	0	0	0
1231	St Bernards Village Child Care Centre	Centre-Based Care	115 - 121 Alpine Tce	MOUNT TAMBORINE	QLD	4272	75	Exceeding NQS	EXD	Yes	No	No	4	153.198	-27.9688	3	3	3	3	3.4182	3.83928	0.778752	0.765705	0.80557	0.808142	0.792348	0.798895	0.76646	3.20958	0.787982	3778.61	15181.5	0	0	0	0	0	0	0	0	0	0
1232	Helping Hands Thornlands	Centre-Based Care	Panorama Drive	THORNLANDS	QLD	4164	75	Meeting NQS	MT	No	No	Yes	7	153.257	-27.5553	5	5	5	5	4.40728	4.64427	0.59492	0.49032	0.53452	0.50926	0.49458	0.53998	0.52536	4.84192	0.526991	456.74	8667.47	0	0	0	665.433	2541.68	0	0	0	0	0
1233	Cubbyhouse Pre School & Long Day Care Centre (Wingham)	Centre-Based Care	1316 Gloucester Road	WINGHAM	NSW	2429	46	Meeting NQS	MT	Yes	No	No	4	152.364	-31.8733	3	3	3	3	3.77375	3.52685	0.661952	0.651733	0.686022	0.677385	0.601456	0.641911	0.592663	3.21677	0.644732	28117.4	15167.9	0	0	0	0	0	0	0	0	0	0
1234	Cuddlepie Early Childhood Learning Centre	Centre-Based Care	Queen Street	WINGHAM	NSW	2429	47	Meeting NQS	MT	Yes	No	No	4	152.37	-31.8677	3	3	3	3	3.77375	3.52685	0.647157	0.654257	0.629729	0.697271	0.618929	0.639257	0.563814	3.21677	0.635773	28690.1	15155.3	0	0	0	0	0	0	0	0	0	0
1235	Community Kids Victoria Point Early Education Centre 1	Centre-Based Care	116 Benfer Road	VICTORIA POINT	QLD	4165	101	Meeting NQS	MT	Yes	No	No	4	153.287	-27.5959	5	5	5	5	4.40728	4.64427	0.494211	0.500967	0.602461	0.556072	0.561256	0.651867	0.524361	4.84192	0.555885	5337.92	14211	0	0	0	0	0	0	0	0	0	0
1236	Happy Haven OSHC Macclesfield	Centre-Based Care	Macclesfield Primary School, 1 Luck St	MACCLESFIELD	SA	5153	30	Working Towards NQS	WT	No	No	Yes	7	138.839	-35.171	3	3	3	3	2.40228	2.47803	0.488198	0.566098	0.492077	0.527972	0.598442	0.53472	0.521327	2.81339	0.53269	316.48	15122.1	0	0	354.843	742.511	1888.23	0	0	0	0	0
1237	Millewa Preschool	Centre-Based Care	1 King Street	WERRIMULL	VIC	3496	22	Meeting NQS	MT	No	No	No	8	141.594	-34.3906	2	3	3	2	2.31377	2.4656	0.229266	0.239936	0.238661	0.254237	0.266136	0.260142	0.218559	2.46323	0.243848	52405.2	275340	0	0	0	0	0	0	0	0	0	0
1238	Samford State School Outside School Hours Care	Centre-Based Care	Samford State School, School Road	SAMFORD	QLD	4520	165	Meeting NQS	MT	No	No	Yes	7	152.882	-27.3764	3	3	3	3	3.58771	3.97563	0.631436	0.61127	0.712777	0.630434	0.702052	0.717037	0.635196	3.26056	0.662886	630.373	15065	0	0	0	0	1296.44	0	0	0	0	0
1239	Colbinabbin Preschool	Centre-Based Care	Recreation Reserve	COLBINABBIN	VIC	3559	18	Meeting NQS	EXD	No	No	No	8	144.76	-36.5937	3	3	3	3	2.77044	2.95426	0.251148	0.259721	0.268707	0.300871	0.31599	0.323236	0.287157	2.95412	0.28669	11881	51357.6	0	0	0	0	0	0	0	0	0	0
1240	Torquay Early Learning Centre	Centre-Based Care	25 Grossmans Rd	TORQUAY	VIC	3228	115	Exceeding NQS	EXD	Yes	No	No	4	144.315	-38.3221	3	3	3	3	3.203	3.00879	0.5684	0.53915	0.4995	0.5225	0.5563	0.53425	0.48625	3.0353	0.529479	380.236	14991.8	0	0	68.8366	1244.88	3821.95	0	0	0	0	0
1241	Torquay Kindergarten	Centre-Based Care	27 Grossmans Road	TORQUAY	VIC	3228	90	Exceeding NQS	EXD	No	No	No	8	144.315	-38.322	3	3	3	3	3.203	3.00879	0.5822	0.5527	0.5965	0.5546	0.5657	0.5582	0.5318	3.0353	0.5631	403.384	14977.4	0	0	0	1118.35	3786.84	0	0	0	0	0
1242	Torquay College Outside School Hours Care	Centre-Based Care	45-55 Grossmans Road	TORQUAY	VIC	3228	150	Working Towards NQS	WT	No	No	Yes	7	144.313	-38.3219	3	3	3	3	3.203	3.00879	0.5854	0.5991	0.5965	0.5841	0.6087	0.5762	0.5318	3.0353	0.583114	619.285	14904.6	0	0	0	0	3214.36	0	0	0	0	0
1243	Kapunda Child Care & Early Learning Centre	Centre-Based Care	Lot 94 Nash Street	KAPUNDA	SA	5373	55	Exceeding NQS	EXD	Yes	No	No	4	138.921	-34.3316	3	4	3	3	2.55376	2.89013	0.239136	0.354684	0.264421	0.282531	0.362077	0.281325	0.248213	3.07398	0.290341	1112.85	36542.8	0	0	0	0	0	0	0	0	0	0
1244	Shearwater Children's Centre	Centre-Based Care	U 2, 81 Club Drive	SHEARWATER	TAS	7307	60	Meeting NQS	MT	Yes	No	Yes	3	146.53	-41.1612	2	2	3	3	2.16031	2.19727	0.622583	0.650038	0.543885	0.589892	0.615242	0.623223	0.525146	2.39293	0.595716	1012.08	15496.2	0	0	0	0	0	0	0	0	0	0
1245	Happy Haven OSHC Mallala	Centre-Based Care	Owen-Mallala Road	MALLALA	SA	5502	30	Meeting NQS	MT	No	No	Yes	7	138.51	-34.4351	3	4	3	3	2.85124	3.07367	0.221872	0.273868	0.301382	0.265551	0.354198	0.235681	0.217386	3.15415	0.267134	31655.4	30602.6	0	0	0	0	0	0	0	0	0	0
1246	Little Scholars School of Early Learning Redland Bay	Centre-Based Care	12 Tathra Ct	REDLAND BAY	QLD	4165	83	Exceeding NQS	EXD	Yes	No	No	4	153.297	-27.6121	4	4	4	4	3.86982	4.16414	0.488312	0.499139	0.520095	0.481934	0.48671	0.487625	0.497624	4.00566	0.494491	6745.26	14847.4	0	0	0	0	0	0	0	0	0	0
1247	Community Kids Empire Bay Early Education Centre	Centre-Based Care	433 Wards Hill Road	EMPIRE BAY	NSW	2257	75	Meeting NQS	MT	Yes	No	No	4	151.374	-33.5081	4	4	4	5	5.57543	5.49557	0.746938	0.762329	0.758886	0.764909	0.729331	0.76964	0.753567	4.6785	0.755086	12440.3	14834.9	0	0	0	0	0	0	0	0	0	0
1248	Jungle Cubs Early Education	Centre-Based Care	35-39 Gordon Street	ORMISTON	QLD	4160	75	Meeting NQS	MT	Yes	No	No	4	153.259	-27.5209	5	5	5	5	4.40728	4.64427	0.484706	0.440891	0.464932	0.447444	0.468159	0.46045	0.440774	4.84192	0.458194	304.822	8007.56	0	0	263.384	780.643	2592.76	0	0	0	0	0
1249	PCYC Redlands - Ormiston School Age Care	Centre-Based Care	Gordon Street	ORMISTON	QLD	4160	75	Working Towards NQS	WT	No	No	Yes	7	153.259	-27.5187	5	5	5	5	4.40728	4.64427	0.437618	0.334282	0.458145	0.363382	0.449991	0.453182	0.450455	4.84192	0.421008	330.939	8002.39	0	0	128.21	812.069	2224.08	0	0	0	0	0
1250	Camp Australia - St Therese Primary School, Torquay OSHC	Centre-Based Care	50 Grossmans Rd	TORQUAY	VIC	3228	30	Exceeding NQS	EXD	No	No	Yes	7	144.312	-38.3208	3	3	3	3	3.203	3.00879	0.510757	0.489271	0.495529	0.489114	0.4955	0.455671	0.4549	3.0353	0.484392	682.449	14751.5	0	0	0	0	3117.72	0	0	0	0	0
1251	Yarra Glen Preschool	Centre-Based Care	12 Anzac Avenue	YARRA GLEN	VIC	3775	29	Meeting NQS	EXD	No	Yes	No	6	145.371	-37.6565	3	3	4	3	3.31013	3.12046	0.611284	0.536125	0.467759	0.553462	0.585025	0.575134	0.577459	3.23843	0.558036	617.741	26861.3	0	0	0	0	1759.77	0	0	0	0	0
1252	Anakie Primary After School Care	Centre-Based Care	2125-2135 Ballan Road	ANAKIE	VIC	3213	15	Meeting NQS	MT	No	No	Yes	7	144.255	-37.9123	3	3	3	3	2.9544	2.79447	0.440256	0.360654	0.398915	0.409615	0.37449	0.367041	0.405	2.95814	0.39371	29812.2	23042.7	0	0	0	0	0	0	0	0	0	0
1253	Chasing Rainbows Family Day Care	Family Day Care	3 Dolphin Cres	AVALON BEACH	NSW	2107	0	Meeting NQS	MT	No	No	No	8	151.335	-33.6199	4	4	4	4	5.58433	5.47417	0.41641	0.476985	0.441893	0.498234	0.441232	0.328659	0.330368	4.50975	0.419112	245.41	16798.6	0	0	454.516	765.49	1879.32	0	0	0	0	0
1254	Glenorie Preschool	Centre-Based Care	1735 Old Northern Road	GLENORIE	NSW	2157	27	Meeting NQS	MT	Yes	No	No	4	151.007	-33.5994	4	4	4	4	4.08431	3.82644	0.662249	0.684707	0.735632	0.723096	0.650339	0.668449	0.688477	3.98513	0.687564	61.3851	15634.8	0	160.677	751.486	1055.48	2110.99	0	0	0	0	0
1255	Glenorie OOSH	Centre-Based Care	Glenorie Public School, 1731 Old Northern Road	GLENORIE	NSW	2157	40	Working Towards NQS	WT	No	No	Yes	7	151.008	-33.5997	4	4	4	4	4.08431	3.82644	0.644	0.631	0.7126	0.6432	0.5618	0.6002	0.6317	3.98513	0.632071	88.4886	15580.3	0	104.063	757.033	1063.45	2118.08	0	0	0	0	0
1256	Rainbow Valley Early Learning Centre	Centre-Based Care	12 Uniting Place, Telina	GLADSTONE	QLD	4680	115	Exceeding NQS	EXD	Yes	No	Yes	3	151.259	-23.8873	6	6	5	6	4.55461	5.35048	0.529576	0.587624	0.584741	0.630389	0.569532	0.570676	0.534892	5.48418	0.57249	1584.88	331251	0	0	0	0	0	0	0	0	0	0
1257	Balnarring Preschool	Centre-Based Care	2 Civic Court	BALNARRING	VIC	3926	54	Exceeding NQS	EXT	No	No	No	8	145.126	-38.3747	3	3	4	3	3.28389	3.10296	0.717595	0.702349	0.57756	0.703009	0.636888	0.623274	0.576763	3.23114	0.648205	14092.5	14651.4	0	0	0	0	0	0	0	0	0	0
1258	Balnarring Early Learning Centre	Centre-Based Care	2984 Frankston-Flinders Rd	BALNARRING	VIC	3926	57	Meeting NQS	MT	Yes	No	No	4	145.129	-38.372	3	3	4	3	3.28389	3.10296	0.802143	0.737336	0.596257	0.7728	0.6907	0.690307	0.64905	3.23114	0.705513	14110.3	14609.4	0	0	0	0	0	0	0	0	0	0
1259	Kapunda Combined OSHC	Centre-Based Care	Mildred Street	KAPUNDA	SA	5373	35	Exceeding NQS	MT	No	No	Yes	7	138.919	-34.334	3	4	3	3	2.55376	2.89013	0.284533	0.379858	0.30855	0.312258	0.369733	0.306467	0.285767	3.07398	0.321024	724.902	36137.8	0	0	0	0	803.707	0	0	0	0	0
1260	Nurture Early Education	Centre-Based Care	Cnr Mt Glorious Road And, Mary Ring Drive	SAMFORD	QLD	4520	75	Meeting NQS	MT	Yes	No	Yes	3	152.885	-27.3733	3	3	3	3	3.58771	3.97563	0.69458	0.64564	0.7348	0.67843	0.74862	0.75469	0.712695	3.26056	0.709922	155.937	14583.2	0	0	683.505	1032.98	2064.49	0	0	0	0	0
1261	Cumnock Village Pre-School	Centre-Based Care	RSL Memorial Hall, 44 Obley St	CUMNOCK	NSW	2867	25	Meeting NQS	MT	No	No	No	8	148.754	-32.9298	3	3	3	2	3.71417	3.68888	0.326848	0.418173	0.519308	0.527198	0.487788	0.440263	0.447923	3.06718	0.4525	24560.4	237157	0	0	0	0	0	0	0	0	0	0
1262	Sandstone Lakes Early Learning Centre	Centre-Based Care	1-7 Sandstone Bvd	NINGI	QLD	4511	80	Working Towards NQS	WT	Yes	No	No	4	153.108	-27.0718	3	3	3	3	3.51361	3.99473	0.559239	0.632168	0.591447	0.595491	0.638416	0.603875	0.659993	3.25139	0.611519	522.204	14549.5	0	0	0	0	1857.64	0	0	0	0	0
1263	Tamborine Mountain Community Kindergarten	Centre-Based Care	23 Coleman Square	NORTH TAMBORINE	QLD	4272	24	Meeting NQS	MT	No	No	No	8	153.187	-27.9245	3	3	3	3	3.4182	3.83928	0.802226	0.811941	0.806536	0.813938	0.815128	0.824841	0.785849	3.20958	0.808637	5228.33	14545.5	0	0	0	0	0	0	0	0	0	0
1264	Samford Pines Child Care and Early Learning Centre	Centre-Based Care	29 Camp Mountain Road	CAMP MOUNTAIN	QLD	4520	75	Exceeding NQS	EXD	Yes	No	No	4	152.887	-27.3794	3	3	3	3	3.58771	3.97563	0.709947	0.6817	0.770679	0.695637	0.7475	0.767295	0.668089	3.26056	0.720121	410.662	14566.3	0	0	0	531.657	1971.44	0	0	0	0	0
1265	Laurimar Township Childcare and Kindergarten	Centre-Based Care	9 Bulimba Drive	DOREEN	VIC	3754	126	Meeting NQS	MT	Yes	No	No	4	145.126	-37.5859	3	3	3	3	3.18553	3.10379	0.395139	0.340841	0.35825	0.419059	0.446685	0.449611	0.392926	3.04822	0.400359	3917.42	15179.2	0	0	0	0	0	0	0	0	0	0
1266	Laurimar Primary Outside School Hours Care	Centre-Based Care	Armidale Road	DOREEN	VIC	3754	150	Meeting NQS	EXD	No	No	Yes	7	145.127	-37.5861	3	3	3	3	3.18553	3.10379	0.4296	0.3976	0.40855	0.43635	0.4755	0.46815	0.4169	3.04822	0.433236	4057.46	15220.5	0	0	0	0	0	0	0	0	0	0
1267	Guardian Childcare & Education Laurimar	Centre-Based Care	59 Painted Hills Rd	DOREEN	VIC	3754	152	Working Towards NQS	WT	Yes	No	No	4	145.129	-37.5864	3	3	3	3	3.18553	3.10379	0.4866	0.4498	0.4249	0.5385	0.514	0.5151	0.498	3.04822	0.489557	4189.17	15246.5	0	0	0	0	0	0	0	0	0	0
1268	Tadpoles Early Learning Centres - Samford	Centre-Based Care	1 Chalmers Court	SAMFORD	QLD	4520	75	Meeting NQS	MT	Yes	No	No	4	152.886	-27.3745	3	3	3	3	3.58771	3.97563	NA	NA	NA	NA	NA	NA	NA	3.26056	NA	89.9543	14503.5	0	52.4805	805.021	1137	2152.35	0	0	0	0	0
1269	Sunkids Children's Centre - Ormiston	Centre-Based Care	70 Wellington Street	ORMISTON	QLD	4160	85	Meeting NQS	MT	Yes	No	No	4	153.256	-27.5168	5	5	5	5	4.40728	4.64427	0.571708	0.565677	0.575762	0.536408	0.592646	0.600546	0.583908	4.84192	0.575236	70.3119	7744.61	0	142.209	677.219	1008.81	2555.13	0	0	0	0	0
1270	Palm Beach War Memorial Kindergarten	Centre-Based Care	Palm Beach Kindergarten, 1053 Barrenjoey Road	PALM BEACH	NSW	2108	29	Meeting NQS	MT	No	No	No	8	151.319	-33.6026	4	4	4	4	5.58433	5.47417	-0.101805	-0.00691579	-0.0533368	0.0868491	-0.149082	0.103891	-0.0642807	4.50975	-0.026383	55.0685	14451.5	0	153.282	686.709	1035.42	2073.29	0	0	0	0	0
1271	Active OOSH Wingham	Centre-Based Care	Wingham Brush Public School, Isabella St	WINGHAM	NSW	2429	100	Meeting NQS	MT	No	No	Yes	7	152.376	-31.8698	3	3	3	3	3.77375	3.52685	0.716891	0.722243	0.71477	0.732052	0.646339	0.66897	0.618483	3.21677	0.688535	28276.4	14431.3	0	0	0	0	0	0	0	0	0	0
1272	Laurimar Kindergarten	Centre-Based Care	110 Hazelglen Drive	DOREEN	VIC	3754	90	Exceeding NQS	EXD	No	No	No	8	145.126	-37.5868	3	3	3	3	3.18553	3.10379	NA	NA	NA	NA	NA	NA	NA	3.04822	NA	3875.42	15076.6	0	0	0	0	0	0	0	0	0	0
1273	Goodstart Early Learning Redland Bay	Centre-Based Care	269 Main Street	REDLAND BAY	QLD	4165	75	Meeting NQS	MT	Yes	No	No	4	153.297	-27.62	4	4	4	4	3.86982	4.16414	0.522297	0.521826	0.540674	0.494924	0.527747	0.508897	0.508385	4.00566	0.517821	6735.65	14403.5	0	0	0	0	0	0	0	0	0	0
1274	C&K Murgon Community Kindergarten	Centre-Based Care	42 Macalister Street	MURGON	QLD	4605	22	Exceeding NQS	EXD	No	No	No	8	151.94	-26.2461	2	3	2	2	2.80866	3.40006	0.593039	0.578336	0.606756	0.592666	0.545502	0.622746	0.389786	2.53479	0.561262	467.037	85334.2	0	0	0	329.046	3424.54	0	0	0	0	0
1275	Quirindi Eastside Child Care Centre	Centre-Based Care	East Street	QUIRINDI	NSW	2343	41	Meeting NQS	MT	Yes	No	No	4	150.691	-31.516	3	3	3	3	3.90892	3.72547	0.639298	0.585981	0.543726	0.626224	0.564897	0.612262	0.424838	3.2724	0.571032	1655.82	161705	0	0	0	0	0	0	0	0	0	0
1276	Bridgetown Stepping Stones Early Learning Centre	Centre-Based Care	Cnr Roe & Steere Street	BRIDGETOWN	WA	6255	24	Meeting NQS	MT	Yes	No	No	4	116.233	-33.8696	2	2	2	2	2.056	2.03343	0.50459	0.50617	0.478578	0.520605	0.537747	0.447523	0.469968	2.01491	0.495026	1516.11	172762	0	0	0	0	0	0	0	0	0	0
1277	Kurrajong East Out of School Hours	Centre-Based Care	Kurrajong East Public School, 891 East Kurrajong Road	EAST KURRAJONG	NSW	2758	20	Meeting NQS	MT	No	No	Yes	7	150.777	-33.5111	4	4	4	4	4.37959	4.05531	0.735908	0.715826	0.761662	0.795031	0.666616	0.712395	0.714733	4.07248	0.728882	10553.5	30334.5	0	0	0	0	0	0	0	0	0	0
1278	Peterborough Community Preschool	Centre-Based Care	76 - 80 Victoria Street	PETERBOROUGH	SA	5422	26	Exceeding NQS	EXD	No	No	No	8	138.832	-32.9711	3	4	3	3	2.9773	3.17215	0.24376	0.266498	0.274803	0.260529	0.354871	0.274691	0.231088	3.19158	0.27232	360.072	212731	0	0	0	693.8	2666.57	0	0	0	0	0
1279	Green Leaves Early Learning Forest Springs	Centre-Based Care	3 Starling Drive	KIRKWOOD	QLD	4680	124	Meeting NQS	MT	Yes	No	No	4	151.247	-23.8971	6	6	5	6	4.55461	5.35048	0.449788	0.535092	0.530804	0.519159	0.530778	0.551496	0.491316	5.48418	0.51549	3048.02	330883	0	0	0	0	0	0	0	0	0	0
1280	Bayside Park Early Education Centre	Centre-Based Care	16 Weippin Street	CLEVELAND	QLD	4163	75	Exceeding NQS	EXD	Yes	No	No	4	153.251	-27.5419	5	5	5	5	4.40728	4.64427	0.583239	0.575269	0.611847	0.585383	0.633914	0.601192	0.542786	4.84192	0.590519	397.506	7437.32	0	0	0	608.697	2541.47	0	0	0	0	0
1281	Auskids Learning Victoria Point	Centre-Based Care	1 Brookvale Drive	VICTORIA POINT	QLD	4165	75	Meeting NQS	MT	Yes	No	No	4	153.274	-27.5938	5	5	5	5	4.40728	4.64427	0.527779	0.525314	0.599416	0.550923	0.564577	0.633926	0.542172	4.84192	0.563444	4139.39	12938.6	0	0	0	0	0	0	0	0	0	0
1282	Clunes Community Preschool	Centre-Based Care	34 Smith	CLUNES	NSW	2480	25	Meeting NQS	MT	No	No	No	8	153.404	-28.7299	3	3	3	3	3.50075	3.61717	0.797184	0.789576	0.829293	0.878605	0.826038	0.827462	0.765617	3.18632	0.816254	169.965	14227.9	0	0	484.881	898.183	2025.44	0	0	0	0	0
1283	Katandra West Early Childhood Centre	Centre-Based Care	Bankin Street	KATANDRA WEST	VIC	3634	29	Meeting NQS	MT	No	No	No	8	145.559	-36.2259	3	3	3	3	3.22881	3.40203	0.463858	0.414163	0.442303	0.415707	0.476522	0.453592	0.384424	3.10514	0.435795	39374.4	46067.9	0	0	0	0	0	0	0	0	0	0
1284	Early Years Academy Avalon	Centre-Based Care	9 North Avalon Road	AVALON	NSW	2107	38	Meeting NQS	MT	Yes	No	No	4	151.335	-33.6277	4	4	4	4	5.58433	5.47417	0.588641	0.613693	0.539541	0.652021	0.516031	0.5148	0.598417	4.50975	0.574735	216.387	17216.5	0	0	499.019	816.86	2226.16	0	0	0	0	0
1285	Kapunda Kindergarten	Centre-Based Care	Beck Street	KAPUNDA	SA	5373	45	Exceeding NQS	EXD	No	No	No	8	138.914	-34.3389	3	4	3	3	2.55376	2.89013	0.325304	0.385954	0.348621	0.346542	0.402112	0.355179	0.313521	3.07398	0.35389	241.207	35322.2	0	0	491.513	802.906	1842.43	0	0	0	0	0
1286	Lyndoch & Districts OSHC	Centre-Based Care	Margaret Street	LYNDOCH	SA	5351	30	Working Towards NQS	WT	No	No	Yes	7	138.886	-34.6042	3	4	3	3	2.49325	2.5898	0.40863	0.488004	0.436134	0.422093	0.532057	0.415671	0.377305	3.01384	0.439985	559.409	15623	0	0	0	0	2011.94	0	0	0	0	0
1287	Rosey Pot Kindergarten Avalon	Centre-Based Care	52 Tasman Road	NORTH AVALON	NSW	2107	15	Exceeding NQS	EXD	Yes	No	No	4	151.336	-33.6287	4	4	4	4	5.58433	5.47417	0.521625	0.517575	0.377725	0.511775	0.563225	0.433075	0.329475	4.50975	0.464925	331.227	17304.7	0	0	260.78	701.622	2285.16	0	0	0	0	0
1288	Dolphins Child Care Centre	Centre-Based Care	51 Manning St	TUNCURRY	NSW	2428	47	Exceeding NQS	WT	Yes	No	No	4	152.499	-32.1716	3	3	3	3	3.80896	3.55514	0.476975	0.449353	0.472514	0.395508	0.402907	0.439081	0.389469	3.22735	0.432258	43.4362	14132.8	27.019	374.186	1531.63	2148.94	3863.14	0	0	0	0	0
1289	Goodstart Early Learning Fernvale	Centre-Based Care	4 Davillea Court	FERNVALE	QLD	4306	74	Exceeding NQS	EXD	Yes	No	No	4	152.658	-27.459	3	3	3	3	3.59956	4.05662	0.57727	0.636998	0.685593	0.591482	0.631942	0.63976	0.554402	3.27603	0.616778	14520.9	16670.1	0	0	0	0	0	0	0	0	0	0
1290	BEE ME EARLY LEARNERS	Centre-Based Care	38 Palmer St East	MURGON	QLD	4605	38	Meeting NQS	MT	Yes	No	No	4	151.942	-26.2444	2	3	2	2	2.80866	3.40006	0.601183	0.594575	0.614558	0.60745	0.581692	0.629992	0.411642	2.53479	0.577299	106.548	85051.5	0	0	1213.23	1775.11	3425.79	0	0	0	0	0
1291	Shine Bright Rochester Kindergarten	Centre-Based Care	Cnr Fraser & Mackay Streets	ROCHESTER	VIC	3561	30	Exceeding NQS	EXD	No	No	No	8	144.7	-36.363	3	3	3	3	2.77062	2.90116	0.361935	0.371276	0.378395	0.377265	0.434853	0.412976	0.34949	2.9453	0.383741	131.425	73010.1	0	0	767.459	1055.8	2106.67	0	0	0	0	0
1292	Dolphin Cottage	Centre-Based Care	53 Manning St	TUNCURRY	NSW	2428	35	Exceeding NQS	MT	Yes	No	No	4	152.499	-32.1715	3	3	3	3	3.80896	3.55514	0.5423	0.5273	0.6101	0.51365	0.4731	0.5095	0.5485	3.22735	0.532064	36.2757	14111.8	55.5722	399.959	1526.2	2142.44	3835.72	0	0	0	0	0
1293	Grasshoppers Early Learning Centre - Nippers	Centre-Based Care	153-161 Gordon Road	REDLAND BAY	QLD	4165	42	Meeting NQS	MT	Yes	No	No	4	153.295	-27.6205	4	4	4	4	3.86982	4.16414	0.595886	0.562157	0.648557	0.614571	0.6245	0.614814	0.599171	4.00566	0.608522	6431.02	14110.3	0	0	0	0	0	0	0	0	0	0
1294	Grasshoppers Early Learning Centre - Hoppers	Centre-Based Care	153-161 Gordon Road	REDLAND BAY	QLD	4165	65	Meeting NQS	EXD	Yes	No	No	4	153.295	-27.6205	4	4	4	4	3.86982	4.16414	NA	NA	NA	NA	NA	NA	NA	4.00566	NA	6431.02	14110.3	0	0	0	0	0	0	0	0	0	0
1295	Callala Bay Preschool	Centre-Based Care	22-24 Callala Bay Road	CALLALA BAY	NSW	2540	23	Meeting NQS	MT	Yes	No	No	4	150.721	-34.991	3	3	3	3	3.69277	3.7405	0.635934	0.649214	0.69418	0.716156	0.677034	0.644069	0.653337	3.23888	0.667132	24571	58325.2	0	0	0	0	0	0	0	0	0	0
1296	Rochester & District Child Care Centre	Centre-Based Care	35 Mackay Street	ROCHESTER	VIC	3561	38	Working Towards NQS	WT	Yes	No	No	4	144.701	-36.3627	3	3	3	3	2.7556	2.87446	0.4271	0.4484	0.4594	0.45295	0.50555	0.5236	0.4494	2.93834	0.466629	197.577	72960.8	0	0	654.336	935.654	2018.55	0	0	0	0	0
1297	Redland Bay Early Education Centre	Centre-Based Care	92-96 Gordon Road	REDLAND BAY	QLD	4165	75	Working Towards NQS	WT	Yes	No	No	4	153.291	-27.6154	4	4	4	4	3.86982	4.16414	0.616542	0.579875	0.72985	0.615558	0.635917	0.657933	0.651458	4.00566	0.641019	6109.44	14089.7	0	0	0	0	0	0	0	0	0	0
1298	Lyndoch Valley Family Centre	Centre-Based Care	8 William Street	LYNDOCH	SA	5351	45	Meeting NQS	MT	No	No	No	8	138.886	-34.6042	3	4	3	3	2.49325	2.5898	0.402967	0.488967	0.437733	0.421533	0.523467	0.406767	0.373567	3.01384	0.436429	646.329	15537.4	0	0	0	0	1942.27	0	0	0	0	0
1299	Samford Community Kindergarten	Centre-Based Care	Camp Mountain Road	SAMFORD	QLD	4520	25	Exceeding NQS	EXD	No	No	No	8	152.894	-27.3919	3	3	3	3	3.58771	3.97563	0.733356	0.693427	0.768485	0.706267	0.749031	0.76091	0.674665	3.26056	0.726591	1141.74	14077.9	0	0	0	0	0	0	0	0	0	0
1300	Helping Hands Redland Bay	Centre-Based Care	Gordon Road	REDLAND BAY	QLD	4165	105	Meeting NQS	MT	No	No	Yes	7	153.292	-27.6175	4	4	4	4	3.86982	4.16414	NA	NA	NA	NA	NA	NA	NA	4.00566	NA	6232.55	14077.3	0	0	0	0	0	0	0	0	0	0
1301	Jumping Beans Childcare	Centre-Based Care	66-68 Sturgeon Street	ORMISTON	QLD	4160	82	Meeting NQS	EXD	Yes	No	No	4	153.252	-27.5125	5	5	5	5	4.40728	4.64427	0.557868	0.600641	0.604059	0.559777	0.603414	0.594786	0.587427	4.84192	0.586853	68.9134	7453.12	0	184.085	839.087	1380.32	2482.55	0	0	0	0	0
1302	Coutts Crossing Preschool	Centre-Based Care	Coutts Crossing Pre School, 8 Blackswan Drive	COUTTS CROSSING	NSW	2460	20	Meeting NQS	WT	No	No	No	8	152.893	-29.8274	3	3	3	2	3.52219	3.82081	0.665338	0.662757	0.733321	0.682748	0.700266	0.686028	0.633952	3.05717	0.68063	14047.4	15396.7	0	0	0	0	0	0	0	0	0	0
1303	Eynesbury Early Education	Centre-Based Care	2 Charlton Avenue	EYNESBURY	VIC	3338	111	Working Towards NQS	WT	Yes	No	No	4	144.549	-37.7904	3	3	4	3	3.66666	3.27392	0.392803	0.37859	0.413061	0.344415	0.37662	0.404098	0.360814	3.32343	0.381486	16463.1	14047.3	0	0	0	0	0	0	0	0	0	0
1304	Ormiston College Outside School Hours Care	Centre-Based Care	97 Dundas Street	ORMISTON	QLD	4160	75	Exceeding NQS	EXD	No	No	Yes	7	153.252	-27.5158	5	5	5	5	4.40728	4.64427	0.6117	0.636667	0.665467	0.615433	0.617033	0.6285	0.5979	4.84192	0.624671	367.315	7334.91	0	0	0	698.878	2801.62	0	0	0	0	0
1305	Kincumber Preschool Kindergarten	Centre-Based Care	86 Melville Street	KINCUMBER	NSW	2251	27	Exceeding NQS	EXD	Yes	No	No	4	151.402	-33.4734	4	4	4	4	4.6416	4.49085	0.654381	0.680231	0.677176	0.693057	0.65471	0.616821	0.681188	4.18874	0.665366	10320.5	14024.2	0	0	0	0	0	0	0	0	0	0
1306	Angel Tots Early Learning Centre	Centre-Based Care	55 Salamander Way	SALAMANDER BAY	NSW	2317	56	Meeting NQS	MT	Yes	No	No	4	152.085	-32.7357	3	3	3	3	3.99016	3.78782	0.650376	0.622184	0.666871	0.673431	0.671768	0.591352	0.660323	3.29633	0.648043	2655.68	14022.6	0	0	0	0	0	0	0	0	0	0
1307	Naturaliste Community Centre	Centre-Based Care	21 Dunsborough Lakes Dr	DUNSBOROUGH	WA	6281	39	Working Towards NQS	WT	No	No	No	8	115.105	-33.6209	3	3	3	2	2.43387	2.18245	0.494288	0.417392	0.422056	0.444383	0.423778	0.456458	0.462073	2.60272	0.445775	461.044	154855	0	0	0	713.738	3003.98	0	0	0	0	0
1308	Kindilan Early Childhood Centre Inc	Centre-Based Care	Capel Street	TUNCURRY	NSW	2428	90	Exceeding NQS	EXD	Yes	No	No	4	152.494	-32.1732	3	3	3	3	3.80896	3.55514	0.534437	0.345805	0.655595	0.413442	0.400016	0.275747	0.302879	3.22735	0.418274	477.21	14015.7	0	0	0	226.114	3715.88	0	0	0	0	0
1309	Whitsunday Christian College Outside School Hours Care Service	Centre-Based Care	26 Paluma Road	CANNONVALE	QLD	4802	24	Meeting NQS	MT	No	No	Yes	7	148.675	-20.289	3	3	3	3	2.41013	3.08875	0.638615	0.646911	0.654407	0.656561	0.619919	0.654135	0.562276	2.91648	0.633261	60922.2	240602	0	0	0	0	0	0	0	0	0	0
1310	Murgon Child Care and Learning Centre	Centre-Based Care	88 Gore Street	MURGON	QLD	4605	47	Meeting NQS	MT	Yes	No	No	4	151.944	-26.24	2	3	2	2	2.80866	3.40006	0.575916	0.637105	0.623558	0.587484	0.601847	0.615205	0.427442	2.53479	0.581223	351.361	84898.9	0	0	0	1147.29	3006.98	0	0	0	0	0
1311	Clunes Outside School Hours Care	Centre-Based Care	Walker Street	CLUNES	NSW	2480	20		NA	No	No	Yes	7	153.407	-28.7276	3	3	3	3	3.50075	3.61717	0.77922	0.775547	0.824053	0.86546	0.807193	0.811753	0.722953	3.18632	0.798026	76.9736	13929.2	0	123.703	674.683	1012.65	2093.49	0	0	0	0	0
1312	Crib Point Preschool	Centre-Based Care	7 Cayley Avenue	HMAS CERBERUS	VIC	3920	30	Meeting NQS	MT	No	No	No	8	145.208	-38.3695	3	3	4	3	3.3845	3.10037	0.576562	0.527139	0.639184	0.634861	0.600567	0.587177	0.519689	3.24748	0.583597	11663.9	18726.9	0	0	0	0	0	0	0	0	0	0
1313	Buzi Kidz OOSH	Centre-Based Care	Tuncurry Public School, Tuncurry St	TUNCURRY	NSW	2428	75	Meeting NQS	MT	No	No	Yes	7	152.495	-32.1718	3	3	3	3	3.80896	3.55514	0.5423	0.5825	0.6101	0.5424	0.59765	0.5268	0.579	3.22735	0.568679	388.734	13907.8	0	0	0	1841.94	3672.72	0	0	0	0	0
1314	Hillside Pre School Day Care Centre	Centre-Based Care	Hillside Pre School, 312 Avoca Drive	AVOCA BEACH	NSW	2251	36	Meeting NQS	MT	Yes	No	No	4	151.419	-33.4663	4	4	4	4	4.6416	4.49085	0.760734	0.787096	0.789917	0.795815	0.803996	0.72716	0.7667	4.18874	0.775917	10815.1	15222.3	0	0	0	0	0	0	0	0	0	0
1315	One Tree Defence Childcare Unit Cerberus	Centre-Based Care	12/14 Cook Road	CRIB POINT	VIC	3919	54	Meeting NQS	MT	Yes	No	No	4	145.207	-38.3693	3	3	4	3	3.3845	3.10037	NA	NA	NA	NA	NA	NA	NA	3.24748	NA	11688.5	18703.3	0	0	0	0	0	0	0	0	0	0
1316	Community Kids Cessnock Early Education Centre	Centre-Based Care	223-225 Vincent Street,	CESSNOCK	NSW	2325	104	Meeting NQS	WT	Yes	No	No	4	151.355	-32.8402	5	4	4	4	5.28471	5.14221	0.47284	0.469378	0.460346	0.468222	0.427382	0.426198	0.391936	4.57115	0.445186	63.2859	13865.2	0	95.8925	625.619	913.774	1915.33	0	0	0	0	0
1317	Country Cubs Vacation/After School Care	Centre-Based Care	6 Short Street	CORAMBA	NSW	2450	38	Working Towards NQS	WT	No	No	Yes	7	153.011	-30.2212	3	3	3	3	3.97649	4.07026	0.813493	0.799112	0.844141	0.834384	0.822947	0.829529	0.78341	3.34113	0.818145	30805.3	14752.2	0	0	0	0	0	0	0	0	0	0
1318	Booker Bay Preschool	Centre-Based Care	32 Telopea St	BOOKER BAY	NSW	2257	32	Meeting NQS	MT	Yes	No	No	4	151.347	-33.5155	4	4	4	5	5.57543	5.49557	0.388061	0.346923	0.449773	0.415245	0.362018	0.340916	0.304602	4.6785	0.372506	10597.3	13847	0	0	0	0	0	0	0	0	0	0
1319	Clarendon Outside School Hours Care	Centre-Based Care	507 Clarendon Road	CLARENDON VIA LOWOOD	QLD	4311	15	Meeting NQS	MT	No	No	Yes	7	152.543	-27.4406	3	3	2	2	3.55036	3.65392	0.614656	0.650075	0.69721	0.477393	0.60939	0.626061	0.443774	2.86738	0.588366	21613.6	26408	0	0	0	0	0	0	0	0	0	0
1320	Callala OOSH By Katie	Centre-Based Care	42 Emmett St	CALLALA BAY	NSW	2540	30		NA	No	No	Yes	7	150.717	-34.9959	3	3	3	3	3.69277	3.7405	0.742111	0.748344	0.816078	0.72057	0.729974	0.729833	0.723915	3.23888	0.744404	24824.2	59045.6	0	0	0	0	0	0	0	0	0	0
1321	Camp Australia - Tamborine Mountain State School OSHC	Centre-Based Care	Curtis Rd	NORTH TAMBORINE	QLD	4272	60	Meeting NQS	MT	No	No	Yes	7	153.196	-27.9302	3	3	3	3	3.4182	3.83928	0.784168	0.791592	0.783861	0.810082	0.776284	0.776911	0.764987	3.20958	0.783983	5691.07	13767	0	0	0	0	0	0	0	0	0	0
1322	Rosellas Community Preschool	Centre-Based Care	Banner Street	MURWILLUMBAH	NSW	2484	39	Meeting NQS	MT	No	No	No	8	153.392	-28.3252	3	3	3	3	3.45272	3.64744	0.56	0.573171	0.626455	0.622476	0.650855	0.606222	0.590934	3.18336	0.604302	23146.9	13716.9	0	0	0	0	0	0	0	0	0	0
1323	Camp Australia - Balnarring Primary School OSHC	Centre-Based Care	1 Civic Street	BALNARRING	VIC	3926	30	Meeting NQS	MT	No	No	Yes	7	145.118	-38.371	3	3	4	3	3.28389	3.10296	0.754459	0.712207	0.597876	0.748852	0.662555	0.695214	0.677431	3.23114	0.692656	13106.2	13689.3	0	0	0	0	0	0	0	0	0	0
1324	Spraoi Riana	Centre-Based Care	Riana Primary School, 1225 Pine Rd	RIANA	TAS	7316	15	Meeting NQS	WT	No	No	Yes	7	145.999	-41.2023	2	2	3	3	1.95674	1.89309	0.768856	0.758159	0.704034	0.744451	0.720933	0.8072	0.750251	2.3083	0.750555	83.7518	13687	0	111.373	790.189	995.941	2000.15	0	0	0	0	0
1325	C&K Tewantin Community Childcare Centre	Centre-Based Care	21 Moorindil Street	TEWANTIN	QLD	4565	50	Exceeding NQS	EXD	Yes	No	No	4	153.036	-26.3902	3	3	2	3	3.3162	3.59038	0.448883	0.469113	0.502088	0.442932	0.487385	0.479247	0.423823	2.98443	0.464782	132.067	13670.9	0	0	1376.26	1877.75	3407.13	0	0	0	0	0
1326	Barrenjoey Montessori School	Centre-Based Care	Montessori Barrenjoey School, 2 Tasman Rd	AVALON BEACH	NSW	2107	52	Meeting NQS	MT	No	Yes	No	6	151.333	-33.6324	4	4	4	4	5.58433	5.47417	0.505247	0.491789	0.425642	0.494442	0.515689	0.489405	0.522753	4.50975	0.492138	217.716	17253.6	0	0	794.946	1354.49	3024.37	0	0	0	0	0
1327	Bay Care	Centre-Based Care	Empire Bay Public School, Empire Bay Drive	EMPIRE BAY	NSW	2257	50	Working Towards NQS	WT	No	No	Yes	7	151.363	-33.5042	4	4	4	5	5.57543	5.49557	0.628602	0.677369	0.741395	0.670295	0.602002	0.634198	0.397926	4.6785	0.621684	11372.4	13649.3	0	0	0	0	0	0	0	0	0	0
1328	Goodstart Early Learning Boonah	Centre-Based Care	101 Church Street	BOONAH	QLD	4310	65	Meeting NQS	MT	Yes	No	Yes	3	152.693	-28.0002	3	3	2	2	3.45346	3.61589	0.725026	0.694448	0.727969	0.66044	0.684914	0.693591	0.38976	2.84489	0.653735	1108.13	43570.9	0	0	0	0	0	0	0	0	0	0
1329	Lady Gowrie Pioneer Valley Community Kindergarten	Centre-Based Care	29 Alexandra Street	MIRANI	QLD	4754	25	Meeting NQS	MT	No	No	No	8	148.866	-21.1588	3	3	3	3	2.68406	3.22882	0.727254	0.739363	0.747298	0.715821	0.768409	0.691316	0.703025	2.98548	0.727498	48418.5	318512	0	0	0	0	0	0	0	0	0	0
1330	Uniting Preschool Murwillumbah	Centre-Based Care	2-4 Byangum Road	MURWILLUMBAH	NSW	2484	24	Exceeding NQS	EXD	No	No	No	8	153.393	-28.3264	3	3	3	3	3.45272	3.64744	0.557843	0.586157	0.607886	0.605586	0.610471	0.584157	0.558014	3.18336	0.587159	23180.1	13604.3	0	0	0	0	0	0	0	0	0	0
1331	Torquay YMCA Early Learning Centre, Torquay Coast YMCA Before and After School Program, Torquay YMCA Holiday Program	Centre-Based Care	35 Legacy Drive	TORQUAY	VIC	3228	224	Meeting NQS	MT	Yes	No	Yes	3	144.337	-38.3054	3	3	3	3	3.203	3.00879	0.470102	0.417897	0.497369	0.406103	0.393657	0.396219	0.370002	3.0353	0.421621	1657.98	13556.8	0	0	0	0	0	0	0	0	0	0
1332	Mt St Patrick Out of School Hours Care	Centre-Based Care	Mt St Patrick Primary School, 30 Mooball Street	MURWILLUMBAH	NSW	2484	40	Meeting NQS	MT	No	No	Yes	7	153.394	-28.3248	3	3	3	3	3.45272	3.64744	0.73085	0.72595	0.8195	0.79785	0.8436	0.777	0.79195	3.18336	0.783814	22999.2	13541.6	0	0	0	0	0	0	0	0	0	0
1333	Kangaroo Valley Pre-School	Centre-Based Care	Kangaroo Valley Public School, 140 Moss Vale Road	KANGAROO VALLEY	NSW	2577	20	Meeting NQS	MT	No	No	No	8	150.532	-34.7359	3	3	3	3	3.93352	3.84212	0.737303	0.751232	0.785958	0.792271	0.719116	0.757919	0.75465	3.29594	0.756921	45.8295	36072.3	31.2361	188.07	739.031	1011.78	2069.15	0	0	0	0	0
1334	Cessnock Out of School Hours Care	Centre-Based Care	47 Cumberland St	CESSNOCK	NSW	2325	29		NA	No	No	Yes	7	151.357	-32.8377	5	4	4	4	5.28471	5.14221	0.49089	0.47727	0.48834	0.51122	0.47552	0.43773	0.41058	4.57115	0.470221	361.64	13242.3	0	107.559	919.672	2123.42	5561.37	0	0	0	0	0
1335	Little Saints Preschool	Centre-Based Care	St Johns Lutheran School, 154 Adams St	JINDERA	NSW	2642	30	Working Towards NQS	WT	No	Yes	No	6	146.881	-35.9572	3	3	3	3	3.23937	3.40331	0.366002	0.421765	0.488327	0.507095	0.42067	0.414383	0.39873	3.10711	0.430996	14175.2	13503.9	0	0	0	0	0	0	0	0	0	0
1336	Tewantin Early Learning Centre	Centre-Based Care	7 Doonella Street	TEWANTIN	QLD	4565	75	Meeting NQS	MT	Yes	No	No	4	153.035	-26.3928	3	3	2	3	3.3162	3.59038	0.46231	0.51577	0.52397	0.44017	0.50891	0.56401	0.43945	2.98443	0.493513	178.068	13503.8	0	0	1480.27	2053.87	3710.73	0	0	0	0	0
1337	Goodstart Early Learning Mount Tamborine	Centre-Based Care	117-119 Curtis Road	NORTH TAMBORINE	QLD	4272	75	Meeting NQS	MT	Yes	No	No	4	153.199	-27.9309	3	3	3	3	3.4182	3.83928	0.821089	0.822856	0.830844	0.850933	0.838267	0.8551	0.815411	3.20958	0.8335	5910.03	13499.4	0	0	0	0	0	0	0	0	0	0
1338	Childs Play Torquay	Centre-Based Care	1 Pintail Drive	TORQUAY	VIC	3228	141	Meeting NQS	MT	Yes	No	No	4	144.341	-38.3032	3	3	3	3	3.203	3.00879	0.401556	0.406583	0.450361	0.431139	0.440928	0.406178	0.393483	3.0353	0.418604	2067.22	13489	0	0	0	0	0	0	0	0	0	0
1339	Elements Child Care and Early Learning Centre Torquay	Centre-Based Care	15-17 Falcon Dr	TORQUAY	VIC	3228	114	Exceeding NQS	EXD	Yes	No	No	4	144.331	-38.3067	3	3	3	3	3.203	3.00879	0.475832	0.415642	0.456205	0.409374	0.418347	0.401542	0.354337	3.0353	0.418754	1126.7	13488.6	0	0	0	0	0	0	0	0	0	0
1340	Boddington Early Learning Centre	Centre-Based Care	23b Pollard Street	BODDINGTON	WA	6390	36	Working Towards NQS	WT	Yes	No	No	4	116.47	-32.8015	2	3	3	3	2.25327	2.15372	0.345879	0.34334	0.348269	0.336166	0.384384	0.401322	0.339559	2.56783	0.356988	55117.8	77029	0	0	0	0	0	0	0	0	0	0
1341	Tewantin Community Kindergarten and Pre-School	Centre-Based Care	1 Doonella Street	TEWANTIN	QLD	4565	23	Exceeding NQS	EXD	No	No	No	8	153.035	-26.3925	3	3	2	3	3.3162	3.59038	NA	NA	NA	NA	NA	NA	NA	2.98443	NA	142.924	13479.4	0	0	1591.91	2050.84	3696.44	0	0	0	0	0
1342	Haddon Preschool Centre	Centre-Based Care	28 Haddon-Windermere Road	HADDON	VIC	3351	29	Meeting NQS	MT	No	No	No	8	143.72	-37.5881	2	3	3	3	2.52171	2.29592	0.613158	0.4214	0.467148	0.56964	0.613768	0.603422	0.611287	2.63627	0.557118	3383.12	14580.5	0	0	0	0	0	0	0	0	0	0
1343	Jindera Preschool	Centre-Based Care	CNR Adams & Jindera Street	JINDERA	NSW	2642	31	Meeting NQS	MT	No	No	No	8	146.882	-35.9573	3	3	3	3	3.23937	3.40331	0.365067	0.399633	0.484767	0.508367	0.4575	0.466467	0.4106	3.10711	0.441771	14230.2	13399.2	0	0	0	0	0	0	0	0	0	0
1344	Seville Preschool	Centre-Based Care	Link Road	SEVILLE	VIC	3139	27	Meeting NQS	MT	No	No	No	8	145.458	-37.7771	3	3	4	3	3.37907	3.12163	0.655298	0.607482	0.556958	0.60463	0.616727	0.640143	0.640945	3.25012	0.617455	172.463	26066	0	0	999.944	1304.57	2547.2	0	0	0	0	0
1345	Ormiston College Early Learning Centre	Centre-Based Care	97 Dundas Street West	ORMISTON	QLD	4160	79	Meeting NQS	EXD	Yes	No	No	4	153.246	-27.5137	5	5	5	5	4.40728	4.64427	0.537611	0.493039	0.530183	0.525444	0.528683	0.523456	0.470778	4.84192	0.515599	283.737	6754.71	0	0	342.034	774.078	1971.38	0	0	0	0	0
1346	Tilli Tadpoles Early Learning Centre	Centre-Based Care	94 Tilligerry Trk	TANILBA BAY	NSW	2319	38		NA	Yes	No	No	4	151.989	-32.7354	3	3	3	3	3.99418	3.88075	0.611007	0.586254	0.604834	0.681077	0.631985	0.602367	0.606605	3.31249	0.617733	4956.63	13385.4	0	0	0	0	0	0	0	0	0	0
1347	Bluey's Treehouse Avalon Preschool	Centre-Based Care	1 Kevin Avenue	AVALON	NSW	2107	36	Meeting NQS	MT	Yes	No	No	4	151.33	-33.633	4	4	4	4	5.58433	5.47417	0.703975	0.812325	0.7213	0.749762	0.6979	0.766775	0.6799	4.50975	0.733134	74.7795	17006.2	0	244.303	1194.62	1627.69	2938.23	0	0	0	0	0
1348	Cannonvale Kidz Early Learning Centre	Centre-Based Care	58 Galbraith Park Drive	CANNONVALE	QLD	4802	116	Meeting NQS	WT	Yes	No	No	4	148.67	-20.2909	3	3	3	3	2.41013	3.08875	0.731196	0.724248	0.777243	0.743374	0.701657	0.76607	0.672217	2.91648	0.730858	60493	240182	0	0	0	0	0	0	0	0	0	0
1349	Conder Childcare Centre	Centre-Based Care	Conder Childcare Centre, 55 Beaumaris St	CONDER	ACT	2906	47	Working Towards NQS	WT	Yes	No	No	4	149.1	-35.4655	2	3	3	2	3.57398	3.65564	0.459009	0.430688	0.439705	0.451851	0.444516	0.407789	0.391949	2.8716	0.432215	2858.55	13337.9	0	0	0	0	0	0	0	0	0	0
1350	Tewantin State School P & C Out Of School Hours Care	Centre-Based Care	Tewantin State School, Werin Street	TEWANTIN	QLD	4565	80	Meeting NQS	MT	No	No	Yes	7	153.032	-26.3896	3	3	2	3	3.3162	3.59038	0.629527	0.6538	0.670509	0.629336	0.652264	0.682373	0.619955	2.98443	0.648252	136.456	13330.5	0	0	862.574	1665.19	3335.68	0	0	0	0	0
1351	Kurrambee Myaring Community Centre	Centre-Based Care	12 Merrijig Drive	TORQUAY	VIC	3228	95	Exceeding NQS	EXD	No	No	No	8	144.323	-38.308	3	3	3	3	3.203	3.00879	0.506247	0.413658	0.507779	0.441611	0.464447	0.431395	0.367558	3.0353	0.447528	269.466	13325.1	0	0	1033.4	1655.34	3907.48	0	0	0	0	0
1352	Cessnock Multi Purpose Children's Centre	Centre-Based Care	3-9 Dudley Street	CESSNOCK	NSW	2325	90	Meeting NQS	WT	Yes	No	No	4	151.352	-32.8324	5	4	4	4	5.28471	5.14221	0.523909	0.5019	0.501155	0.525036	0.488032	0.468295	0.421982	4.57115	0.490044	411.183	13309	0	0	0	426.338	2668.55	0	0	0	0	0
1353	Maria Regina Kids Club	Centre-Based Care	Maria Regina Parish School, 42 Central Rd	AVALON BEACH	NSW	2107	40	Meeting NQS	MT	No	No	Yes	7	151.33	-33.6334	4	4	4	4	5.58433	5.47417	0.711275	0.722075	0.787075	0.74835	0.75545	0.7595	0.794	4.50975	0.753961	88.3381	17003.3	0	98.6108	1236.62	1706.5	2922.9	0	0	0	0	0
1354	Woodside Primary School OSHC	Centre-Based Care	23 Moffett Street	WOODSIDE	SA	5244	45	Meeting NQS	MT	No	No	Yes	7	138.879	-34.9527	3	3	3	3	2.5489	2.57612	0.454914	0.502151	0.463984	0.500719	0.55196	0.50967	0.473584	2.85417	0.493855	388.202	13282.5	0	0	0	630.463	1842.88	0	0	0	0	0
1355	Murwillumbah Early Education Centre	Centre-Based Care	55 Commercial Road	MURWILLUMBAH	NSW	2484	79	Meeting NQS	MT	Yes	No	Yes	3	153.397	-28.3303	3	3	3	3	3.45272	3.64744	0.596848	0.617062	0.641819	0.656071	0.675995	0.659657	0.650176	3.18336	0.642518	23324.8	13273.7	0	0	0	0	0	0	0	0	0	0
1356	Parkhurst Early Learning Centre	Centre-Based Care	16 Bean Avenue	PARKHURST	QLD	4702	99	Meeting NQS	EXD	Yes	No	No	4	150.515	-23.3038	4	5	4	4	4.03952	4.85946	0.545372	0.61985	0.622174	0.595407	0.561484	0.54675	0.546341	4.3165	0.576768	5868.36	434851	0	0	0	0	0	0	0	0	0	0
1357	Cessnock Out of School Hours Care	Centre-Based Care	9 Dudley Street	CESSNOCK	NSW	2325	60	Meeting NQS	MT	No	No	Yes	7	151.353	-32.832	5	4	4	4	5.28471	5.14221	0.543	0.499833	0.5287	0.581133	0.5158	0.4749	0.444567	4.57115	0.512562	361.64	13242.3	0	107.559	919.672	2123.42	5561.37	0	0	0	0	0
1358	Joeys Pouch Early Years Educational and Preschool Centre Inc	Centre-Based Care	Corner Ewing & Rous Streets	MURWILLUMBAH	NSW	2484	39	Meeting NQS	MT	Yes	No	No	4	153.396	-28.3241	3	3	3	3	3.45272	3.64744	0.676243	0.668671	0.7213	0.690871	0.7113	0.750786	0.6919	3.18336	0.701582	22754.1	13242.1	0	0	0	0	0	0	0	0	0	0
1359	St. Francis of the Fields Primary YMCA Outside School Hours Care	Centre-Based Care	46 Blucher St	STRATHFIELDSAYE	VIC	3551	60	Meeting NQS	MT	No	No	Yes	7	144.359	-36.8046	2	3	3	3	2.54765	2.38184	0.407753	0.385322	0.431617	0.43539	0.464456	0.430298	0.418486	2.65491	0.42476	4316.35	18916.1	0	0	0	0	0	0	0	0	0	0
1360	Assisi Kindergarten Strathfieldsaye	Centre-Based Care	46 Blucher St	STRATHFIELDSAYE	VIC	3551	66	Exceeding NQS	EXD	No	No	No	8	144.359	-36.8046	2	3	3	3	2.54765	2.38184	NA	NA	NA	NA	NA	NA	NA	2.65491	NA	4316.35	18916.1	0	0	0	0	0	0	0	0	0	0
1361	Camp Australia - Haddon Primary School OSHC	Centre-Based Care	398 Sago Hill Rd	HADDON	VIC	3351	40		NA	No	No	Yes	7	143.722	-37.5885	2	3	3	3	2.52171	2.29592	0.583133	0.502783	0.54585	0.6044	0.640567	0.5603	0.579583	2.63627	0.573802	3246.42	14441.4	0	0	0	0	0	0	0	0	0	0
1362	Houghton Preschool	Centre-Based Care	1376 Lower North East Road	HOUGHTON	SA	5131	15	Exceeding NQS	MT	No	Yes	No	6	138.76	-34.8299	3	3	3	3	2.58105	2.75792	0.477016	0.53915	0.497662	0.521107	0.595247	0.508462	0.488907	2.88983	0.518221	635.351	17949.8	0	0	0	0	1437.18	0	0	0	0	0
1363	YWCA Charles Conder School Age Care	Centre-Based Care	Charles Conder Primary & Presc, 134 Tom Roberts Ave	CONDER	ACT	2906	99	Meeting NQS	MT	No	No	Yes	7	149.099	-35.4644	2	3	3	2	3.57398	3.65564	0.440588	0.391325	0.423475	0.418438	0.425563	0.397137	0.378512	2.8716	0.41072	2761.98	13156.3	0	0	0	0	0	0	0	0	0	0
1364	Charles Conder Primary School - Conder Preschool Unit	Centre-Based Care	Charles Conder Primary & Presc, 134 Tom Roberts Ave	CONDER	ACT	2906	75	Meeting NQS	EXD	No	Yes	No	6	149.099	-35.4644	2	3	3	2	3.57398	3.65564	NA	NA	NA	NA	NA	NA	NA	2.8716	NA	2761.98	13156.3	0	0	0	0	0	0	0	0	0	0
1365	Goodstart Early Learning Cessnock	Centre-Based Care	58-60 Aberdare Road	CESSNOCK	NSW	2325	76	Meeting NQS	MT	Yes	No	No	4	151.366	-32.841	5	4	4	4	5.28471	5.14221	0.588681	0.577972	0.581972	0.610091	0.548381	0.502147	0.496316	4.57115	0.557937	53.1769	13154.6	0	169.268	705.082	993.97	1999.53	0	0	0	0	0
1366	Sheldon College Our Place	Centre-Based Care	Lot 4 Taylor Road	SHELDON	QLD	4157	89	Meeting NQS	MT	No	No	Yes	7	153.235	-27.5658	5	5	5	5	4.40728	4.64427	0.637767	0.638867	0.699947	0.645948	0.658688	0.656745	0.583319	4.84192	0.645897	NA	NA	0	0	0	0	0	0	0	0	0	0
1367	Woodside Preschool Playcentre	Centre-Based Care	12 Moffett Street	WOODSIDE	SA	5244	45	Exceeding NQS	EXD	No	No	No	8	138.877	-34.953	3	3	3	3	2.5489	2.57612	0.456163	0.526475	0.464725	0.522388	0.5878	0.505513	0.442138	2.85417	0.500743	227.091	13115.8	0	0	573.84	891.2	1947.99	0	0	0	0	0
1368	Explore and Develop Umina	Centre-Based Care	204 West Street	UMINA	NSW	2257	88	Exceeding NQS	EXD	Yes	No	No	4	151.323	-33.522	4	4	4	5	5.57543	5.49557	0.376016	0.296187	0.374136	0.325245	0.370366	0.310752	0.343066	4.6785	0.342253	9364.82	13114.7	0	0	0	0	0	0	0	0	0	0
1369	Surf Coast Shire Family Day Care Scheme	Family Day Care	1 Merrijig Drive	TORQUAY	VIC	3228	0	Meeting NQS	EXD	No	No	No	8	144.321	-38.3067	3	3	3	3	3.203	3.00879	0.532471	0.5043	0.550614	0.531557	0.533343	0.498914	0.448157	3.0353	0.514194	91.5941	13110.1	0	79.8604	1469.62	1956.35	4106.05	0	0	0	0	0
1370	Kelly Club Lisieux Catholic Primary School	Centre-Based Care	90 South Beach Road	TORQUAY	VIC	3228	30	Meeting NQS	MT	No	No	Yes	7	144.332	-38.3035	3	3	3	3	3.203	3.00879	0.583125	0.478725	0.535325	0.529325	0.542975	0.508275	0.46205	3.0353	0.519971	1119.92	13110.1	0	0	0	0	0	0	0	0	0	0
1371	Kids Capers Wamuran	Centre-Based Care	2 Old North Road	WAMURAN	QLD	4512	72	Meeting NQS	MT	Yes	No	No	4	152.861	-27.0411	3	3	3	3	3.48155	4.01547	0.662534	0.698878	0.717247	0.668442	0.686283	0.707963	0.683347	3.2495	0.689242	5600.38	12992.3	0	0	0	0	0	0	0	0	0	0
1372	Cessnock Kids Preschool and Early Learning Centre	Centre-Based Care	14 Vincent St	CESSNOCK	NSW	2325	84	Working Towards NQS	WT	Yes	No	No	4	151.357	-32.8326	5	4	4	4	5.28471	5.14221	0.5112	0.500267	0.496967	0.520017	0.475117	0.45785	0.404633	4.57115	0.480864	14.6149	12975.2	93.0272	294.858	1131.98	1562.98	3298.82	0	0	0	0	0
1373	Goodstart Early Learning Kincumber	Centre-Based Care	6 Bilinga Road	KINCUMBER	NSW	2251	76	Exceeding NQS	EXD	Yes	No	No	4	151.39	-33.4739	4	4	4	4	4.86473	4.75063	0.536387	0.614992	0.57219	0.574995	0.612828	0.528631	0.535631	4.26923	0.567951	9701.27	12973.9	0	0	0	0	0	0	0	0	0	0
1374	Brady Bunch Early Learning Centre Bendigo	Centre-Based Care	11-15 Apsley St	STRATHFIELDSAYE	VIC	3551	114		NA	Yes	No	Yes	3	144.357	-36.8045	2	3	3	3	2.54765	2.38184	0.413933	0.3747	0.444089	0.415078	0.4562	0.429944	0.417056	2.65491	0.421571	4330.06	18696.9	0	0	0	0	0	0	0	0	0	0
1375	Sheldon College Wonderland Early Learning Centre	Centre-Based Care	43-77 Taylor Road	SHELDON	QLD	4157	74	Exceeding NQS	EXD	Yes	No	No	4	153.232	-27.5697	5	5	5	5	4.40728	4.64427	0.631945	0.631759	0.734005	0.644741	0.642141	0.665673	0.5799	4.84192	0.647166	652.315	7513.44	0	0	0	0	800.476	0	0	0	0	0
1376	Camp Australia - St Paul the Apostle Catholic Primary School OSHC	Centre-Based Care	St Paul the Apostle Catholic Primary School, Cnr of Bassetts Road and Eminence Boulevard	DOREEN	VIC	3754	55	Meeting NQS	MT	No	No	Yes	7	145.116	-37.5968	3	3	3	3	3.18553	3.10379	0.448256	0.37939	0.37485	0.425758	0.451275	0.47056	0.436602	3.04822	0.42667	2258.3	13372.2	0	0	0	0	0	0	0	0	0	0
1377	Avalon Beach House Pre-School	Centre-Based Care	50 Old Barrenjoey Road	AVALON	NSW	2107	30	Meeting NQS	MT	Yes	No	No	4	151.329	-33.6375	4	4	4	4	5.58433	5.47417	0.622506	0.634981	0.640781	0.640819	0.596588	0.681081	0.665806	4.50975	0.640366	114.251	17140.2	0	0	1080.61	1519.87	3671.08	0	0	0	0	0
1378	Bright Horizons Australia Childcare Wongaling	Centre-Based Care	Lot 65 Webb Road	WONGALING BEACH	QLD	4852	45	Meeting NQS	MT	Yes	No	No	4	146.093	-17.9039	4	3	3	3	2.1687	2.86682	0.67075	0.620809	0.728727	0.700986	0.675284	0.616437	0.643705	3.00592	0.665243	42501	113385	0	0	0	0	0	0	0	0	0	0
1379	YMCA Kincumber OSHC	Centre-Based Care	Kincumber Public School, Avoca Drive	KINCUMBER	NSW	2251	50	Meeting NQS	MT	No	No	Yes	7	151.394	-33.4684	4	4	4	4	4.86473	4.75063	0.823788	0.873744	0.841475	0.853612	0.869794	0.808269	0.806662	4.26923	0.839621	9275.72	12911	0	0	0	0	0	0	0	0	0	0
1380	Country Cubs Preschool & Long Day Care	Centre-Based Care	2 East Bank Rd	CORAMBA	NSW	2450	50	Working Towards NQS	WT	Yes	No	Yes	3	153.02	-30.2228	3	3	3	3	3.97649	4.07026	0.823167	0.81073	0.847043	0.861153	0.836767	0.85836	0.796617	3.34113	0.833405	30652.5	13787.9	0	0	0	0	0	0	0	0	0	0
1381	Wellington Point Day Care Centre	Centre-Based Care	Cnr Valley & Herbert Streets	WELLINGTON POINT	QLD	4160	127	Meeting NQS	MT	Yes	No	Yes	3	153.242	-27.493	6	6	6	6	5.18433	5.40762	0.503107	0.542058	0.547064	0.519442	0.551105	0.566442	0.537015	5.76533	0.538033	867.253	7289.01	0	0	0	0	741.668	0	0	0	0	0
1382	Traralgon South Kindergarten	Centre-Based Care	7 Keith Morgan Drive	TRARALGON SOUTH	VIC	3844	30	Meeting NQS	MT	No	No	No	8	146.539	-38.2969	3	3	4	4	3.29595	3.14052	0.747719	0.679344	0.684595	0.730146	0.692033	0.681063	0.667	3.40608	0.697414	19929	12883.9	0	0	0	0	0	0	0	0	0	0
1383	Jindera Public School TheirCare	Centre-Based Care	Jindera Public School, 131 Dight St	JINDERA	NSW	2642	40		NA	No	No	Yes	7	146.886	-35.959	3	3	3	3	3.23937	3.40331	0.383833	0.42028	0.491953	0.510547	0.45824	0.452213	0.394487	3.10711	0.444508	14316.6	12879.7	0	0	0	0	0	0	0	0	0	0
1384	Greater Hume Children Services	Family Day Care	81 Urana Rd, 81-83	JINDERA	NSW	2642	0	Meeting NQS	WT	No	No	No	8	146.888	-35.9532	3	3	3	3	3.23937	3.40331	0.368006	0.404876	0.455935	0.529812	0.438135	0.418629	0.405624	3.10711	0.431574	15093.3	12862.1	0	0	0	0	0	0	0	0	0	0
[truncated: 14,762 more rows]

## Sheet: dictionary
Variable	Description	Type	Range or levels	How measured	Units/formats/level coding	The number and proportion of missing values
[truncated: 40 more rows]
